# Supplementary material for: Correlation Analysis of Gut Microbiota and Serum Metabolome With Porphyromonas gingivalis-Induced Metabolic Disorders
Source: Front Cell Infect Microbiol. 2022 Apr 7;12:858902. doi: 10.3389/fcimb.2022.858902 (PMC9022097; doi:10.3389/fcimb.2022.858902)
Supplement: Supplementary file 1 [file Table_1.xlsx]

## Sheet: 代谢物信息总览表
ID	Metabolite	Metab ID	KEGG Compound ID	Library ID	M/Z	Mode	Adducts	Formula	Retention time	RSD	Fragmentation Score	Theoretical Fragmentation Score	Mass Error	CAS ID	KEGG Compound First Category	KEGG Compound Second Category	KEGG Pathway ID	KEGG Pathway Description	KEGG Pathway First Category	KEGG Pathway Second Category	HMDB Superclass	HMDB Class	HMDB Subclass	Sham_1	Sham_2	Sham_3	Sham_4	Sham_5	Sham_7	Sham_8	Pg_1	Pg_2	Pg_3	Pg_4	Pg_6	Pg_7	Pg_8	QC01	QC02	QC03
pos_24	LysoPC(22:6(4Z,7Z,10Z,13Z,16Z,19Z))	metab_23	C04230	HMDB0010404	568.338	pos	M+H, M+Na, M+K, M+H-H2O	C30H50NO7P	7.7282	0.00864615	-	84.2	-2.23648	-	Lipids	Phospholipids	map00564;map05231	Glycerophospholipid metabolism; Choline metabolism in cancer	Metabolism;Human Diseases	Lipid metabolism;Cancer: overview	Lipids and lipid-like molecules	Glycerophospholipids	Glycerophosphocholines	7.2683	7.3766	7.402	7.3989	7.3348	7.3396	7.3666	7.5405	7.5195	7.4925	7.4701	7.5186	7.5224	7.5261	7.4638	7.4569	7.4579
pos_26	PE(18:0/0:0)	metab_25	-	LMGP02050001	482.323	pos	M+H, M+2Na-H, M+Na, M+H-H2O	C23H48NO7P	8.9975	0.00705522	57.6	-	-2.67632	-	-	-	-	-	-	-	-	-	-	6.1272	6.102	6.1217	6.1763	6.1196	6.3274	6.2186	6.2076	6.1551	6.1203	6.1557	6.1444	6.0878	6.1757	6.1528	6.1543	6.1587
pos_28	Butenoyl PAF	metab_27	-	-	550.385	pos	M+H, M+K, M+Na, M+H-H2O	C28H56NO7P	8.9548	0.00947803	58.1	-	-3.04954	-	-	-	-	-	-	-	-	-	-	6.4201	6.4497	6.4981	6.4822	6.5517	6.4733	6.5333	6.5321	6.5373	6.5029	6.5205	6.507	6.4868	6.4852	6.5178	6.5121	6.5202
pos_29	1-heptadecanoyl-sn-glycero-3-phosphocholine	metab_28	-	LMGP01050024	510.354	pos	M+H, M+K, M+Na, M+H-H2O	C25H52NO7P	8.5884	0.0130574	69.9	-	-2.41079	-	-	-	-	-	-	-	-	-	-	6.8266	6.8014	6.8037	6.8541	6.9104	6.8689	6.7634	6.8065	6.7999	6.8072	6.7825	6.7082	6.7645	6.745	6.7908	6.8002	6.801
pos_31	PE(18:1(9Z)/0:0)	metab_30	-	LMGP02050004	480.307	pos	M+H, M+Na, M+2Na-H, M+H-H2O	C23H46NO7P	8.461	0.0112754	96.8	-	-2.50816	-	-	-	-	-	-	-	-	-	-	5.9823	6.0581	5.9933	6.0493	6.0897	6.1042	6.166	6.033	5.9704	5.9866	6.0494	5.9422	6.0014	6.0767	6.0456	6.0471	6.0547
pos_36	LysoPE(20:4(5Z,8Z,11Z,14Z)/0:0)	metab_35	-	HMDB0011517	502.292	pos	M+H, M+Na, 2M+H, M+H-H2O	C25H44NO7P	7.9228	0.00605455	-	83.8	-2.07512	-	-	-	-	-	-	-	Lipids and lipid-like molecules	Glycerophospholipids	Glycerophosphoethanolamines	6.1038	6.31	6.3026	6.3322	6.279	6.3972	6.4195	6.5039	6.388	6.3901	6.4409	6.3467	6.3765	6.388	6.3398	6.3451	6.3422
pos_37	LysoPC(20:4(8Z,11Z,14Z,17Z))	metab_36	C04230	HMDB0010396;LMGP01050140	544.339	pos	M+H, M+K, M+Na, M+H-H2O	C28H50NO7P	7.8151	0.010929	-	53.7	-1.87881	-	Lipids	Phospholipids	map00564;map05231	Glycerophospholipid metabolism; Choline metabolism in cancer	Metabolism;Human Diseases	Lipid metabolism;Cancer: overview	Lipids and lipid-like molecules	Glycerophospholipids	Glycerophosphocholines	7.0892	7.2319	7.2612	7.228	7.2217	7.1603	7.228	7.374	7.3654	7.3264	7.3657	7.3445	7.4172	7.3727	7.3291	7.3382	7.3315
pos_38	LysoPC(20:5(5Z,8Z,11Z,14Z,17Z))	metab_37	C04230	HMDB0010397	542.323	pos	M+H, M+K, M+Na, M+H-H2O	C28H48NO7P	7.3823	0.0118679	-	82	-2.00783	-	Lipids	Phospholipids	map00564;map05231	Glycerophospholipid metabolism; Choline metabolism in cancer	Metabolism;Human Diseases	Lipid metabolism;Cancer: overview	Lipids and lipid-like molecules	Glycerophospholipids	Glycerophosphocholines	6.7708	6.9026	6.8581	6.87	6.8749	6.8011	6.9215	6.8265	6.8666	6.7864	6.9165	6.8964	7.0355	6.9891	6.9166	6.918	6.9261
pos_41	Dehydroabietic acid	metab_40	C12078	HMDB0061925;LMPR0104050005	301.215	pos	M+H, M+ACN+H, M+H-H2O, M+H-2H2O	C20H28O2	7.4038	0.00986822	68	-	-3.17216	-	-	-	-	-	-	-	Lipids and lipid-like molecules	Prenol lipids	Diterpenoids	5.1815	5.4227	5.3079	5.4115	5.4801	5.4084	5.2569	5.0984	5.3074	5.1773	5.1539	5.2771	5.1506	5.0451	5.249	5.243	5.2513
pos_45	Sulfolithocholylglycine	metab_44	C11301	HMDB0002639	496.271	pos	M+H-H2O, M+Na, M+H, M+H-2H2O	C26H43NO7S	4.7003	0.0135831	-	51.4	-2.51894	15324-64-8	-	-	-	-	-	-	Lipids and lipid-like molecules	Steroids and steroid derivatives	Bile acids, alcohols and derivatives	4.3028	4.4836	4.3514	4.7739	4.7509	4.7823	4.5712	4.1364	4.2412	4.0734	4.3732	4.5125	4.4015	4.23	5.7712	5.7606	5.7616
pos_49	Betaine	metab_48	C00719	HMDB0000043	118.086	pos	M+H, M+Na, M+K, 2M+Na	C5H11NO2	0.6223	0.00157062	62	-	-1.262	107-43-7	-	-	map01100;map02010;map00260	Metabolic pathways; ABC transporters; Glycine, serine and threonine metabolism	Metabolism;Environmental Information Processing;Metabolism	Global and overview maps;Membrane transport;Amino acid metabolism	Organic acids and derivatives	Carboxylic acids and derivatives	Amino acids, peptides, and analogues	6.2422	6.2657	6.2013	6.2276	6.2484	6.2378	6.2738	6.3814	6.3348	6.2949	6.2437	6.206	6.277	6.2772	6.3182	6.3169	6.3179
pos_69	Dihydrocoumarin	metab_68	C02274	-	131.049	pos	M+H-H2O, M+NH4, M+H	C9H8O2	1.435	0.0115662	52.4	-	-2.04067	-	-	-	-	-	-	-	-	-	-	5.204	5.3325	5.1901	5.2375	5.2466	5.2209	5.2383	5.2311	5.1712	5.1704	5.1636	5.1115	5.132	5.2146	5.2248	5.2263	5.2341
pos_81	3-Methoxybenzenepropanoic acid	metab_80	-	HMDB0011751	163.075	pos	M+H-H2O, M+H, M+H-2H2O	C10H12O3	2.1417	0.00978894	54.5	-	-2.55201	10516-71-9	-	-	-	-	-	-	Phenylpropanoids and polyketides	Phenylpropanoic acids	Not Available	3.6907	3.6186	3.601	3.6831	3.5736	3.6323	3.5655	3.5554	3.6093	3.7528	3.5045	3.6791	3.5022	3.5466	3.64	3.6323	3.6331
pos_91	3-Indolepropionic acid	metab_90	-	-	172.075	pos	M+H-H2O, M+2Na-H, M+H	C11H11NO2	4.1551	0.0145203	86	-	-2.71407	-	-	-	-	-	-	-	-	-	-	3.8852	4.2115	3.878	3.9593	3.866	3.6778	3.8772	3.8519	4.0629	4.0644	3.8802	3.7466	4.0164	3.9133	3.9567	3.9582	3.9682
pos_95	Corticosterone	metab_94	C02140	HMDB0001547;LMST02030186	347.221	pos	M+H-H2O, M+H, M+H-2H2O	C21H30O4	4.8764	0.00915727	60.4	-	-2.94409	50-22-6	Steroids;Hormones and transmitters	21-Carbon atoms;Steroid hormones	map01100;map04923;map00140;map04925;map05020	Metabolic pathways; Regulation of lipolysis in adipocytes; Steroid hormone biosynthesis; Aldosterone synthesis and secretion; Prion diseases	Metabolism;Organismal Systems;Metabolism;Organismal Systems;Human Diseases	Global and overview maps;Endocrine system;Lipid metabolism;Endocrine system;Neurodegenerative disease	Lipids and lipid-like molecules	Steroids and steroid derivatives	Hydroxysteroids	4.1716	5.4723	5.4452	5.2817	4.7105	5.4538	5.5912	4.3229	4.7955	4.9391	5.1762	4.7492	5.0658	5.4402	5.2335	5.2262	5.2271
pos_101	5S,15S-DiHETE	metab_100	-	LMFA03060010	378.265	pos	M+H-2H2O, M+Na, M+ACN+H	C20H32O4	5.8826	0.021518	68.8	-	-2.82551	-	-	-	-	-	-	-	-	-	-	4.5919	4.6983	4.7067	4.7692	4.5625	4.5947	4.6559	4.561	4.6373	4.5725	4.6188	4.3974	4.5193	4.6023	4.6938	4.7095	4.7105
pos_111	PA(20:5(5Z,8Z,11Z,14Z,17Z)/0:0)	metab_109	-	LMGP10050033	457.231	pos	M+H, M+Na, M+2Na-H	C23H37O7P	9.3445	0.00353676	60.5	-	-7.99946	-	-	-	-	-	-	-	-	-	-	5.2568	5.2675	5.1765	5.2584	5.4177	5.3145	5.4408	5.5704	5.2361	5.1751	4.9913	4.9471	4.9293	5.0087	5.238	5.235	5.2359
pos_119	PC(16:0/22:6(4Z,7Z,10Z,13Z,16Z,19Z))	metab_117	-	HMDB0007991;LMGP01012137	806.567	pos	M+H, M+Na, M+K	C46H80NO8P	10.5243	0.00224134	-	92.4	-3.48368	-	-	-	-	-	-	-	Lipids and lipid-like molecules	Glycerophospholipids	Glycerophosphocholines	7.3908	7.1926	7.4194	7.2274	7.1491	7.1428	7.1829	7.3598	7.3202	7.3074	7.3026	7.5538	7.3455	7.3107	7.2435	7.245	7.2431
pos_121	PE(P-18:1(11Z)/20:5(5Z,8Z,11Z,14Z,17Z))	metab_119	-	HMDB0011420	770.508	pos	M+Na, M+2Na-H, M+H	C43H74NO7P	10.7214	0.0501634	-	81.1	-2.10416	-	-	-	-	-	-	-	Lipids and lipid-like molecules	Glycerophospholipids	Glycerophosphoethanolamines	5.6351	4.7782	5.4646	4.8957	4.9328	4.934	4.8764	5.0307	5.0161	4.8446	4.9454	5.5239	4.7062	4.361	4.8766	4.9151	4.8792
pos_124	PC(18:0/18:2(9Z,12Z))	metab_122	-	LMGP01010768;HMDB0008039	808.58	pos	M+Na, M+K, M+H	C44H84NO8P	11.4878	0.00625388	-	93.5	-2.78785	-	-	-	-	-	-	-	Lipids and lipid-like molecules	Glycerophospholipids	Glycerophosphocholines	7.6051	6.798	7.4385	6.7537	6.8306	6.8345	6.8631	6.7232	6.7043	6.6675	6.8657	7.4562	6.808	6.5869	6.7404	6.7419	6.7366
pos_125	PC(16:0/18:1(11Z))	metab_123	-	LMGP01010576;HMDB0007971	782.564	pos	M+Na, M+CH3OH+H, M+H	C42H82NO8P	11.3996	0.0132046	-	91.5	-3.39273	-	-	-	-	-	-	-	Lipids and lipid-like molecules	Glycerophospholipids	Glycerophosphocholines	7.05	6.4833	7.1623	6.4993	6.4398	6.4213	6.6302	6.5946	6.4775	6.3925	6.529	7.2306	6.5931	6.3954	6.4532	6.4547	6.4441
pos_149	Enantio-PAF C-16	metab_147	-	-	524.37	pos	M+H, 2M+H, M+H-H2O	C26H54NO7P	8.9113	0.00203779	59.1	-	-2.4268	-	-	-	-	-	-	-	-	-	-	7.8702	7.9066	7.8779	7.9085	7.8993	7.9644	7.8847	7.8576	7.8773	7.8632	7.8479	7.8308	7.8491	7.8486	7.8714	7.8728	7.8729
pos_151	LysoPC(20:3(5Z,8Z,11Z))	metab_149	C04230	HMDB0010393;LMGP01050139	546.354	pos	M+H-H2O, M+H, M+K	C28H52NO7P	8.1139	0.00308972	-	59	-3.73755	1199257-41-4	Lipids	Phospholipids	map00564;map05231	Glycerophospholipid metabolism; Choline metabolism in cancer	Metabolism;Human Diseases	Lipid metabolism;Cancer: overview	Lipids and lipid-like molecules	Glycerophospholipids	Glycerophosphocholines	6.6676	6.839	6.8299	6.791	6.7849	6.7153	6.8242	6.9679	6.9346	6.913	6.9354	6.9691	7.0121	6.9116	6.8961	6.8984	6.8985
pos_157	PC(16:0/0:0)[U]	metab_155	-	-	496.338	pos	M+H, 2M+H, M+H-H2O	C24H50NO7P	8.244	0.00153041	80.2	-	-2.61025	-	-	-	-	-	-	-	-	-	-	8.1844	8.2217	8.1688	8.2266	8.2035	8.2219	8.2059	8.1769	8.1899	8.1852	8.1847	8.1263	8.151	8.1594	8.1931	8.1918	8.1927
pos_158	PE(16:0/0:0)	metab_156	-	LMGP02050002	454.292	pos	M+H, M+Na, M+H-H2O	C21H44NO7P	8.3309	0.00739066	98.4	-	-2.77261	-	-	-	-	-	-	-	-	-	-	5.912	5.9044	5.865	5.9542	5.9396	6.0782	6.0272	5.9385	5.9549	5.9232	5.9158	5.8393	5.9042	5.9591	5.9362	5.9377	5.9423
pos_160	Hericene B	metab_158	-	HMDB0041180	600.466	pos	M+H, M+K, M+NH4	C37H58O5	8.0512	0.00207514	-	51.8	7.81778	157207-55-1	-	-	-	-	-	-	Lipids and lipid-like molecules	Prenol lipids	Monoterpenoids	6.332	6.3801	6.316	6.3781	6.3501	6.377	6.3568	6.362	6.4033	6.3814	6.3989	6.2808	6.3706	6.3706	6.3855	6.3839	6.3854
pos_164	LysoPA(0:0/18:2(9Z,12Z))	metab_162	-	HMDB0007852	457.231	pos	M+Na, M+K, M+H-H2O	C21H39O7P	7.9648	0.00991911	-	87.1	-2.64062	-	-	-	-	-	-	-	Lipids and lipid-like molecules	Glycerophospholipids	Glycerophosphates	5.456	5.5202	5.3984	5.5167	5.5431	5.5621	5.6102	5.4038	5.3692	5.4708	5.5271	5.4103	5.3779	5.4945	5.4821	5.4835	5.4902
pos_165	Octadecanamide	metab_163	C13846	LMFA08010003;HMDB0034146	306.278	pos	M+H, M+Na, M+H-H2O	C18H37NO	7.9648	0.00631037	-	52.7	-3.20677	124-26-5	-	-	-	-	-	-	Organic acids and derivatives	Carboximidic acids and derivatives	Carboximidic acids	5.2124	5.216	5.1242	5.3138	5.2382	5.3187	5.3453	5.248	5.172	5.2136	5.2481	5.2306	5.2091	5.2912	5.2447	5.2416	5.2471
pos_172	LysoPC(18:3(9Z,12Z,15Z))	metab_170	-	HMDB0010388	518.323	pos	M+H, M+Na, M+H-H2O	C26H48NO7P	7.49	0.00340929	-	88.7	-2.23653	-	-	-	-	-	-	-	Lipids and lipid-like molecules	Glycerophospholipids	Glycerophosphocholines	6.4982	6.5836	6.5474	6.587	6.5671	6.533	6.5795	6.4841	6.4771	6.4941	6.538	6.5192	6.5916	6.5614	6.572	6.5716	6.5743
pos_174	PC(14:0/0:0)	metab_172	-	LMGP01050012	468.307	pos	M+H, M+Na, M+H-H2O	C22H46NO7P	7.4478	0.0119853	81	-	-2.33182	-	-	-	-	-	-	-	-	-	-	6.0877	6.1455	6.1258	6.1692	6.1462	6.0428	6.1432	6.1265	6.1729	6.1124	6.1737	6.1237	6.1862	6.1484	6.1536	6.146	6.156
pos_183	Mevaldate	metab_181	C00772	-	147.065	pos	M+H-H2O, M+H, M+H-2H2O	C6H10O4	6.2946	0.00949766	57.6	-	-2.11999	-	-	-	-	-	-	-	-	-	-	4.8777	4.8074	4.7609	4.8717	4.8598	4.8615	4.8922	4.8754	4.8341	4.8687	4.7094	4.7193	4.908	4.9216	4.8295	4.8341	4.8258
pos_185	12alpha-hydroxy-3-oxo-5beta-cholan-24-oic Acid	metab_183	-	HMDB0062742;LMST04010168	355.262	pos	M+H-2H2O, M+H, M+H-H2O	C24H38O4	5.8602	0.0206143	-	60.7	-2.74385	4185-01-7	-	-	-	-	-	-	Lipids and lipid-like molecules	Steroids and steroid derivatives	Bile acids, alcohols and derivatives	3.5717	3.9307	3.4893	3.9098	3.3505	3.0387	2.6862	4.3811	4.6469	4.3699	4.1501	3.9133	3.9454	3.4888	5.1476	5.1501	5.1641
pos_186	7alpha-hydroxy-3-oxochol-4-en-24-oic Acid	metab_184	-	LMST04010239;HMDB0062744	353.246	pos	M+H-2H2O, M+H, M+H-H2O	C24H36O4	5.6857	0.00572131	-	52.4	-2.79224	14772-95-3	-	-	-	-	-	-	Lipids and lipid-like molecules	Steroids and steroid derivatives	Bile acids, alcohols and derivatives	2.3747	2.9396	2.3604	3.2528	2.4116	2.4186	2.4126	4.2942	4.4116	4.081	4.0026	3.4846	2.767	2.5915	4.8412	4.8365	4.8374
pos_191	Hypoxanthine	metab_189	C00262	HMDB0000157	137.045	pos	M+H, M+Na, M+H-H2O	C5H4N4O	0.8074	0.00774865	77.3	-	-2.62305	68-94-0	-	-	map01100;map00230	Metabolic pathways; Purine metabolism	Metabolism;Metabolism	Global and overview maps;Nucleotide metabolism	Organoheterocyclic compounds	Imidazopyrimidines	Purines and purine derivatives	4.0458	5.4598	6.3171	3.6747	5.6215	3.8723	3.8887	3.8758	6.0146	6.1323	5.983	5.1361	5.7333	5.6178	5.8087	5.8153	5.811
pos_200	D-Pipecolic acid	metab_198	-	HMDB0005960	130.086	pos	M+H, M+NH4, M+H-H2O	C6H11NO2	0.5022	0.00976385	88.2	-	-2.1515	1723-00-8	-	-	-	-	-	-	Organic acids and derivatives	Carboxylic acids and derivatives	Amino acids, peptides, and analogues	4.7392	4.8199	4.7161	4.7922	4.861	4.8182	4.7705	4.7744	4.6923	4.6765	4.6969	4.6239	4.6661	4.7766	4.7357	4.7372	4.7437
pos_215	Methylpyrazine	metab_213	-	HMDB0033112	95.0606	pos	M+H, M+NH4	C5H6N2	0.4808	0.00133733	58.1	-	1.89797	109-08-0	-	-	-	-	-	-	Organoheterocyclic compounds	Diazines	Pyrazines	4.1916	4.2537	4.3475	4.1488	4.4035	4.4629	4.1829	4.1979	4.1701	4.1139	4.2809	4.0876	4.6096	4.2904	4.2804	4.2796	4.2792
pos_234	2-Ethylacrylic acid	metab_232	-	HMDB0001862	101.06	pos	M+H-H2O, M+H	C5H8O2	0.682	0.00572096	60	-	3.41971	3586-58-1	-	-	-	-	-	-	Lipids and lipid-like molecules	Fatty Acyls	Fatty acids and conjugates	4.6827	4.8698	4.7092	4.8396	4.7597	4.7994	4.7146	4.8145	4.6708	4.6796	4.8134	4.8007	4.7203	4.8133	4.8136	4.8141	4.8181
pos_250	N-Fructosyl isoleucine	metab_248	-	-	276.143	pos	M+H-H2O, M+Na	C12H23NO7	1.1093	0.0171507	77	-	-2.70651	-	-	-	-	-	-	-	-	-	-	4.7572	4.7942	4.7323	4.9354	4.6001	4.5907	4.6068	4.8099	4.7508	4.5987	4.7297	4.7754	4.6741	4.7655	4.7552	4.742	4.7427
pos_271	Butyryl-L-carnitine	metab_269	C02862	-	232.154	pos	M+H-H2O, M+H	C11H21NO4	1.5216	0.00451175	79.4	-	-2.775	-	-	-	-	-	-	-	-	-	-	5.4242	5.4211	5.3321	5.6456	5.3581	5.632	5.617	5.3309	5.4053	5.486	5.4449	5.4153	5.3976	5.3407	5.4857	5.4873	5.4834
pos_275	3-Hydroxy-4-methoxyphenylacetic acid	metab_273	-	-	183.065	pos	M+H, M+Na	C9H10O4	1.5648	0.0083587	66	-	-2.32011	-	-	-	-	-	-	-	-	-	-	4.0253	3.9625	3.9346	4.1627	4.0457	4.058	4.1634	3.7609	3.9202	3.9589	3.8626	3.6135	3.8637	3.8953	3.9721	3.9736	3.9667
pos_310	Indole-3-acetamide	metab_308	C02693	-	157.076	pos	M+H-H2O, M+H	C10H10N2O	2.2298	0.0276898	71.5	-	-2.36078	-	-	-	map01100;map00380	Metabolic pathways; Tryptophan metabolism	Metabolism;Metabolism	Global and overview maps;Amino acid metabolism	-	-	-	4.1687	3.9172	3.5528	3.9068	3.8895	3.8967	3.7328	3.5009	3.5673	3.6155	3.771	3.663	3.5616	3.754	3.7472	3.7488	3.7686
pos_384	THYMOQUINONE	metab_382	-	HMDB0034732	165.091	pos	M+H, M+NH4	C10H12O2	4.7446	0.0082718	51.4	-	-2.55071	490-91-5	-	-	-	-	-	-	Organic oxygen compounds	Organooxygen compounds	Carbonyl compounds	3.8299	3.9089	3.7211	3.905	3.7386	3.617	3.6968	3.6444	3.6183	3.6173	3.6599	3.5773	3.6147	3.6262	3.7804	3.782	3.7751
pos_394	Cumene	metab_392	C14396	-	121.101	pos	M+H, M+NH4	C9H12	5.139	0.00337638	50.3	-	-1.45113	-	-	-	-	-	-	-	-	-	-	3.853	3.8757	3.8033	3.8948	3.8629	3.8142	3.8579	3.904	3.8218	3.8476	3.7972	3.7807	3.8181	3.8111	3.8911	3.8882	3.8891
pos_398	Yucalexin P15	metab_396	-	HMDB0036753	313.179	pos	M+H-H2O, M+H	C20H26O4	5.4666	0.0081461	-	65.7	-2.62388	119626-52-7	-	-	-	-	-	-	Lipids and lipid-like molecules	Prenol lipids	Diterpenoids	4.3555	4.0865	4.4504	4.8212	4.0918	3.8493	4.0937	4.4616	4.2561	3.8525	4.2607	4.1344	4.4033	4.3612	4.4132	4.4188	4.4197
pos_401	4-Oxo-13-cis-retinoate	metab_399	-	HMDB0012789	315.194	pos	M+H-H2O, M+H	C20H26O3	5.5547	0.0144735	-	65.8	-2.89865	-	-	-	-	-	-	-	Lipids and lipid-like molecules	Prenol lipids	Retinoids	4.4885	4.2679	4.6443	4.9539	4.3993	4.1629	4.42	4.6531	4.4037	4.1707	4.2434	4.3335	4.6033	4.5803	4.5131	4.5084	4.5208
pos_407	Longicamphenylone	metab_405	-	-	207.174	pos	M+H-H2O, M+H	C14H22O	5.8165	0.0173209	66.4	-	-2.43419	-	-	-	-	-	-	-	-	-	-	3.0987	3.4907	3.8163	3.6307	3.2381	3.5757	3.5141	3.8379	3.9713	3.8241	3.955	4.0211	3.9988	3.8269	3.8068	3.7952	3.8093
pos_412	Scyphostatin A	metab_410	-	LMSP01080060	512.334	pos	M+H, M+Na	C31H45NO5	6.0348	0.00471181	73	-	-6.73452	-	-	-	-	-	-	-	-	-	-	5.5454	4.7025	4.9841	5.564	5.0734	6.0345	5.6474	5.1426	4.8518	5.072	5.2755	4.9451	4.7829	5.3486	5.3821	5.3851	5.3812
pos_425	2-(10-Heptadecenyl)-6-hydroxybenzoic acid	metab_423	-	HMDB0038522	339.267	pos	M+H-2H2O, M+Na	C24H38O3	6.817	0.0503252	-	81	-2.88961	111047-30-4	-	-	-	-	-	-	Benzenoids	Benzene and substituted derivatives	Benzoic acids and derivatives	2.2063	2.924	2.1919	3.5426	2.9183	2.392	2.4022	2.6792	2.2462	2.2281	2.2336	3.0858	3.0117	3.1935	3.589	3.6271	3.6277
pos_426	5a-Androst-3-en-17-one	metab_424	-	LMST02020094;HMDB0006046	255.21	pos	M+H-H2O, M+H	C19H28O	6.9478	0.0135814	-	61.4	-3.14214	14935-81-0	-	-	-	-	-	-	Lipids and lipid-like molecules	Steroids and steroid derivatives	Androstane steroids	4.4626	4.1889	4.6809	5.0229	4.3513	3.9575	4.3462	4.6071	4.3357	4.1539	4.3203	4.2606	4.545	4.3401	4.456	4.4575	4.4668
pos_432	2-Aminoethylphosphocholate	metab_430	C05683	-	516.307	pos	M+H, M+Na	C26H46NO7P	7.0135	0.0147557	63.6	-	-2.23668	-	-	-	map00440	Phosphonate and phosphinate metabolism	Metabolism	Metabolism of other amino acids	-	-	-	4.676	4.7563	4.7254	4.8078	4.7237	4.6705	4.8187	4.5351	4.5873	4.6356	4.6408	4.5856	4.7183	4.6475	4.6852	4.6958	4.6967
pos_435	C12:4n-2,4,8,10	metab_433	-	LMFA01030240	385.234	pos	M+H, 2M+H	C12H16O2	6.9699	0.014793	67.5	-	-2.59688	-	-	-	-	-	-	-	-	-	-	3.7465	3.7154	3.8853	4.1503	3.8598	3.8061	3.8413	3.7082	3.8986	3.7637	3.8426	3.7677	3.7496	3.7003	3.8556	3.857	3.8452
pos_438	12-HEPE	metab_436	-	HMDB0010202	363.189	pos	M+Na, M+2Na-H	C20H30O3	7.4038	0.0153345	-	53.3	-2.99262	-	-	-	-	-	-	-	Lipids and lipid-like molecules	Fatty Acyls	Eicosanoids	4.6201	4.8275	4.7732	4.787	4.9226	4.8327	4.6929	4.4254	4.7699	4.5914	4.6232	4.7225	4.5409	4.3476	4.6809	4.6824	4.6931
pos_439	PC(17:2(9Z,12Z)/0:0)	metab_437	-	LMGP01050127	506.323	pos	M+H, M+Na	C25H48NO7P	7.5116	0.00342973	60	-	-2.28828	-	-	-	-	-	-	-	-	-	-	4.7248	4.8027	4.7944	4.8042	4.8301	4.7827	4.8246	4.7436	4.7562	4.7428	4.7886	4.7582	4.7783	4.8361	4.8395	4.8391	4.8419
pos_449	Heptaethylene glycol	metab_447	-	HMDB0061835	327.2	pos	M+H-H2O, M+H	C14H30O8	8.1363	0.00617676	-	78.4	-3.64015	5617-32-3	-	-	-	-	-	-	Organic oxygen compounds	Organooxygen compounds	Ethers	5.9218	5.9795	5.9063	5.9596	5.9736	5.9902	5.9697	5.9467	5.9655	5.959	5.9692	5.8995	5.9607	5.9707	5.9671	5.9685	5.9633
pos_478	1-Arachidonoylglycerophosphoinositol	metab_476	-	HMDB0061690	665.266	pos	M+H-H2O, M+2Na-H	C29H49O12P	9.7152	0.00810259	-	56.3	-2.41708	-	-	-	-	-	-	-	Lipids and lipid-like molecules	Glycerophospholipids	Glycerophosphoinositols	5.4927	5.6587	5.7084	5.6363	5.65	5.4994	5.6587	5.8216	5.7543	5.7116	5.6556	5.7679	5.6806	5.6315	5.6615	5.6684	5.6639
pos_484	PC(14:0/22:6(4Z,7Z,10Z,13Z,16Z,19Z))	metab_481	-	LMGP01010512;HMDB0007892	800.518	pos	M+H, M+Na	C44H76NO8P	10.0849	0.0227288	-	95.6	-2.20668	-	-	-	-	-	-	-	Lipids and lipid-like molecules	Glycerophospholipids	Glycerophosphocholines	4.968	4.7154	5.0703	4.7839	4.6409	4.7305	4.9362	4.999	5.017	4.9808	5.2811	5.4726	5.3956	5.3325	5.0426	5.0265	5.0445
pos_486	LysoPC(24:1(15Z))	metab_483	C04230	HMDB0010406;LMGP01050144	628.43	pos	M+H, M+Na	C32H64NO7P	9.9541	0.0202848	-	59	-4.41468	-	Lipids	Phospholipids	map00564;map05231	Glycerophospholipid metabolism; Choline metabolism in cancer	Metabolism;Human Diseases	Lipid metabolism;Cancer: overview	Lipids and lipid-like molecules	Glycerophospholipids	Glycerophosphocholines	5.2749	5.1374	5.1276	5.1266	5.2069	5.1045	5.3114	5.0715	5.0156	5.0474	5.0094	5.1085	4.9052	4.8328	5.0628	5.0471	5.0482
pos_487	PC(18:2(9Z,12Z)/22:6(4Z,7Z,10Z,13Z,16Z,19Z))	metab_484	-	HMDB0008156;LMGP01010947	852.549	pos	M+H, M+Na	C48H80NO8P	10.2382	0.0116984	-	89.4	-4.95182	-	-	-	-	-	-	-	Lipids and lipid-like molecules	Glycerophospholipids	Glycerophosphocholines	6.0789	5.9008	6.0109	5.9097	5.932	5.8857	5.9216	5.9962	6.0535	6.0179	6.0817	6.2446	6.0387	6.0553	6.0054	6.0069	5.9974
pos_491	PC(18:1(11Z)/22:6(4Z,7Z,10Z,13Z,16Z,19Z))	metab_488	-	HMDB0008090;LMGP01010847	854.564	pos	M+H, M+Na	C48H82NO8P	10.5243	0.00167832	-	92.4	-2.52337	-	-	-	-	-	-	-	Lipids and lipid-like molecules	Glycerophospholipids	Glycerophosphocholines	6.1361	5.9731	6.2315	5.9979	5.9774	5.9137	6.043	6.306	6.2402	6.1727	6.202	6.4197	6.2421	6.2146	6.1204	6.1212	6.1218
pos_498	PC(16:0/22:4(7Z,10Z,13Z,16Z))	metab_495	-	LMGP01010642;HMDB0007988	832.58	pos	M+H, M+Na	C46H84NO8P	10.9632	0.00358738	-	84.1	-2.5296	-	-	-	-	-	-	-	Lipids and lipid-like molecules	Glycerophospholipids	Glycerophosphocholines	5.6588	5.2618	5.6566	5.1236	5.2042	5.235	5.3127	5.471	5.3894	5.3275	5.466	5.8055	5.5378	5.2665	5.3412	5.3382	5.3391
pos_501	PE-NMe2(18:0/18:2(9Z,12Z))	metab_498	-	HMDB0113990	794.566	pos	M+H, M+Na	C43H82NO8P	11.2031	0.00636088	-	72.9	-2.86724	-	-	-	-	-	-	-	Lipids and lipid-like molecules	Glycerophospholipids	Glycerophosphoethanolamines	6.2696	5.4468	6.1146	5.437	5.6783	5.5483	5.5629	5.4563	5.4541	5.4675	5.6463	6.1405	5.5862	5.35	5.5142	5.5156	5.5102
pos_502	PC(18:0/20:4(8Z,11Z,14Z,17Z))	metab_499	-	LMGP01012144;HMDB0008049	832.58	pos	M+H, M+Na	C46H84NO8P	11.2474	0.0186182	-	87.7	-3.30804	-	-	-	-	-	-	-	Lipids and lipid-like molecules	Glycerophospholipids	Glycerophosphocholines	6.5047	5.7927	6.5317	5.7612	5.8218	5.8131	5.8254	5.9905	5.9435	5.8404	6.0798	6.7818	6.1223	5.945	5.9052	5.9201	5.9074
pos_508	PC(15:0/22:2(13Z,16Z))	metab_505	-	HMDB0007954;LMGP01011428	822.597	pos	M+H, M+Na	C45H86NO8P	11.9032	0.23418	-	89.7	-2.8496	-	-	-	-	-	-	-	Lipids and lipid-like molecules	Glycerophospholipids	Glycerophosphocholines	5.841	3.429	5.5429	3.2661	4.3618	3.5422	3.7799	3.9537	3.9551	3.2183	3.4624	5.5262	4.0316	3.637	3.4076	3.2402	3.2411
pos_511	PC(14:1(9Z)/22:0)	metab_508	-	LMGP01011404;HMDB0007919	810.596	pos	M+H, M+Na	C44H86NO8P	12.2096	0.101318	-	77.8	-3.17488	-	-	-	-	-	-	-	Lipids and lipid-like molecules	Glycerophospholipids	Glycerophosphocholines	6.1088	3.4157	5.9728	4.2047	3.3991	4.0137	4.5657	4.4527	3.8696	3.384	4.2949	6.0648	4.4254	3.3809	3.8753	3.8086	3.7949
pos_514	PC(18:2(9Z,12Z)/P-16:0)	metab_511	-	HMDB0008159	764.573	pos	M+H, M+Na	C42H80NO7P	11.2031	0.0305074	-	50.5	-2.27259	-	-	-	-	-	-	-	Lipids and lipid-like molecules	Glycerophospholipids	Glycerophosphocholines	5.1649	5.1122	5.1271	5.0483	5.0398	5.1037	5.0437	4.9718	5.1012	5.0512	5.1561	5.1244	5.0462	5.0389	5.147	5.1205	5.1353
pos_515	PC(18:0/22:6(4Z,7Z,10Z,13Z,16Z,19Z))	metab_512	-	HMDB0008057;LMGP01010821	856.58	pos	M+H, M+Na	C48H84NO8P	11.0063	0.0118518	-	90.6	-0.503366	-	-	-	-	-	-	-	Lipids and lipid-like molecules	Glycerophospholipids	Glycerophosphocholines	6.7291	6.1863	6.7149	6.1853	6.1488	6.2852	6.1981	6.3549	6.2914	6.2034	6.3032	6.8808	6.3558	6.2365	6.2279	6.2187	6.2195
pos_517	SM(d18:0/16:1(9Z))	metab_514	C00550	HMDB0013464	725.555	pos	M+H, M+Na	C39H79N2O6P	10.9184	0.0308803	-	76.9	-3.50791	-	Lipids	Phospholipids	map00600;map01100;map04071;map04217	Sphingolipid metabolism; Metabolic pathways; Sphingolipid signaling pathway; Necroptosis	Metabolism;Metabolism;Environmental Information Processing;Cellular Processes	Lipid metabolism;Global and overview maps;Signal transduction;Cell growth and death	Lipids and lipid-like molecules	Sphingolipids	Phosphosphingolipids	5.9759	5.3442	5.8095	5.4269	5.3495	5.2286	5.4034	5.2582	5.2542	5.1158	5.0987	5.7641	5.3276	5.0798	5.2991	5.2996	5.2759
pos_591	PC(16:0/18:2(9Z,12Z))	metab_588	-	HMDB0007973;LMGP01010594	758.568	pos	M+H, M+Na	C42H80NO8P	10.8523	0.00926863	-	93.7	-2.50394	-	-	-	-	-	-	-	Lipids and lipid-like molecules	Glycerophospholipids	Glycerophosphocholines	7.8812	7.6305	7.7951	7.5982	7.6293	7.6103	7.627	7.571	7.5712	7.5894	7.6609	7.79	7.623	7.5366	7.5844	7.5922	7.5868
pos_596	PC(15:0/18:2(9Z,12Z))	metab_593	C00157	HMDB0007940;LMGP01010543	766.534	pos	M+H, M+Na	C41H78NO8P	10.6771	0.013606	-	72	-2.65874	-	Lipids	Phospholipids	map01100;map00564;map00590;map00591;map00592;map05231;map04723	Metabolic pathways; Glycerophospholipid metabolism; Arachidonic acid metabolism; Linoleic acid metabolism; alpha-Linolenic acid metabolism; Choline metabolism in cancer; Retrograde endocannabinoid signaling	Metabolism;Metabolism;Metabolism;Metabolism;Metabolism;Human Diseases;Organismal Systems	Global and overview maps;Lipid metabolism;Lipid metabolism;Lipid metabolism;Lipid metabolism;Cancer: overview;Nervous system	Lipids and lipid-like molecules	Glycerophospholipids	Glycerophosphocholines	5.8468	5.4403	5.672	5.4751	5.6121	5.4488	5.4548	5.4309	5.3992	5.4521	5.6246	5.7155	5.4258	5.4111	5.4704	5.4815	5.4726
pos_597	PC(18:1(11Z)/18:3(9Z,12Z,15Z))	metab_594	-	LMGP01012151;HMDB0008074	804.549	pos	M+H, M+Na	C44H80NO8P	10.5018	0.00719005	-	90.5	-3.44174	-	-	-	-	-	-	-	Lipids and lipid-like molecules	Glycerophospholipids	Glycerophosphocholines	7.0777	6.8516	6.8388	6.82	6.9132	6.8849	6.8817	6.6256	6.716	6.7778	6.8608	6.793	6.7685	6.8393	6.8048	6.8063	6.8002
pos_600	PC(14:0/18:2(9Z,12Z))	metab_597	-	HMDB0007874;LMGP01010496	752.519	pos	M+H, M+Na	C40H76NO8P	10.4576	0.0201292	-	80.1	-2.56617	-	-	-	-	-	-	-	Lipids and lipid-like molecules	Glycerophospholipids	Glycerophosphocholines	5.3376	5.2253	5.413	5.2075	5.2415	5.2164	5.2696	5.1864	5.1946	5.2776	5.4067	5.4937	5.3836	5.3793	5.2752	5.2899	5.2908
pos_602	PC(15:0/22:6(4Z,7Z,10Z,13Z,16Z,19Z))	metab_599	C00157	HMDB0007958;LMGP01011430	814.533	pos	M+H, M+Na	C45H78NO8P	10.371	0.0494673	-	87.3	-0.928139	-	Lipids	Phospholipids	map01100;map00564;map00590;map00591;map00592;map05231;map04723	Metabolic pathways; Glycerophospholipid metabolism; Arachidonic acid metabolism; Linoleic acid metabolism; alpha-Linolenic acid metabolism; Choline metabolism in cancer; Retrograde endocannabinoid signaling	Metabolism;Metabolism;Metabolism;Metabolism;Metabolism;Human Diseases;Organismal Systems	Global and overview maps;Lipid metabolism;Lipid metabolism;Lipid metabolism;Lipid metabolism;Cancer: overview;Nervous system	Lipids and lipid-like molecules	Glycerophospholipids	Glycerophosphocholines	5.0051	4.5982	4.9479	4.6263	4.3407	4.6132	4.4008	4.8165	4.8023	4.9091	4.9895	5.3233	4.9315	4.8591	4.7489	4.7507	4.7121
pos_634	3,5,5-Trimethyl-3-cyclohexen-1-one	metab_631	-	HMDB0040338	156.138	pos	M+H-H2O, M+NH4	C9H14O	9.0412	0.0204845	-	54.2	-1.36786	471-01-2	-	-	-	-	-	-	Organic oxygen compounds	Organooxygen compounds	Carbonyl compounds	3.8099	3.7083	3.59	3.4156	3.354	4.0155	3.8228	4.2069	3.766	3.9801	4.0258	4.3231	3.996	4.6835	4.0334	4.0486	4.0492
pos_635	2,3-Dimethyl-2-cyclohexen-1-one	metab_632	-	HMDB0031414	142.122	pos	M+H-H2O, M+NH4	C8H12O	9.0412	0.00685423	-	62.8	0.17133	1122-20-9	-	-	-	-	-	-	Organic oxygen compounds	Organooxygen compounds	Carbonyl compounds	3.7371	3.5563	3.3871	3.3555	3.1065	3.8781	3.7011	4.0962	3.7124	3.8344	3.8753	4.2452	3.9167	4.5491	3.9205	3.915	3.9159
pos_637	3-Methyl-2-cyclohexen-1-one	metab_634	-	HMDB0031541	128.107	pos	M+H, M+NH4	C7H10O	9.0412	0.0117476	-	50.5	-0.549328	1193-18-6	-	-	-	-	-	-	Organic oxygen compounds	Organooxygen compounds	Carbonyl compounds	3.7894	3.5908	3.3113	2.9004	2.9612	4.0244	3.7212	4.1906	3.7034	3.9066	3.9841	4.2808	3.9743	4.6675	3.9892	3.9909	3.9987
pos_639	LysoPA(0:0/18:0)	metab_636	-	HMDB0007850	461.263	pos	M+H-H2O, M+Na	C21H43O7P	8.9975	0.0102255	-	57.3	-2.86631	-	-	-	-	-	-	-	Lipids and lipid-like molecules	Glycerophospholipids	Glycerophosphates	4.9477	4.9152	4.954	4.9836	4.9724	5.1342	5.0138	5.0201	4.9833	4.95	4.9668	4.9521	4.9144	4.9699	4.9529	4.9544	4.9612
pos_640	Hexaethylene glycol	metab_637	-	HMDB0061822	283.174	pos	M+H-H2O, M+H	C12H26O7	8.8674	0.00407747	-	78	-3.37084	2615-15-8	-	-	-	-	-	-	Organic oxygen compounds	Organooxygen compounds	Ethers	6.4939	6.563	6.4766	6.5489	6.5459	6.5354	6.54	6.5184	6.5525	6.5759	6.5508	6.4661	6.5329	6.5399	6.5394	6.5409	6.543
pos_645	PC(19:1(9Z)/0:0)	metab_642	-	LMGP01050130	536.37	pos	M+H, M+Na	C27H54NO7P	8.6739	0.0133729	70.3	-	-2.4082	-	-	-	-	-	-	-	-	-	-	5.4381	5.4685	5.5181	5.5009	5.6208	5.5154	5.508	5.5302	5.4911	5.4691	5.484	5.4488	5.524	5.4816	5.4963	5.506	5.5067
pos_661	LysoPC(22:4(7Z,10Z,13Z,16Z))	metab_658	C04230	HMDB0010401	572.37	pos	M+H, M+Na	C30H54NO7P	8.3309	0.0109339	65.1	-	-1.98532	-	Lipids	Phospholipids	map00564;map05231	Glycerophospholipid metabolism; Choline metabolism in cancer	Metabolism;Human Diseases	Lipid metabolism;Cancer: overview	Lipids and lipid-like molecules	Glycerophospholipids	Glycerophosphocholines	4.8946	5.1068	5.0636	4.9382	5.0849	4.9567	5.0621	5.1031	5.2024	5.108	5.0938	5.1549	5.2816	5.1437	5.1839	5.1771	5.1863
pos_663	1-Palmitoyl Lysophosphatidic Acid	metab_660	-	-	393.239	pos	M+H-H2O, M+Na	C19H39O7P	8.3309	0.0327622	71.6	-	-3.21272	-	-	-	-	-	-	-	-	-	-	4.9271	4.8774	4.8868	4.9773	4.9375	5.0678	5.0002	5.0012	4.9538	4.9176	4.9384	4.8447	4.8726	4.9636	4.9609	4.9626	4.9862
pos_671	Glycerophosphocholine	metab_668	C00670	HMDB0000086	258.109	pos	M+H-H2O, M+H	C8H20NO6P	8.0919	0.0299451	78	-	-3.16368	28319-77-9	-	-	map00565;map00564;map05231	Ether lipid metabolism; Glycerophospholipid metabolism; Choline metabolism in cancer	Metabolism;Metabolism;Human Diseases	Lipid metabolism;Lipid metabolism;Cancer: overview	Lipids and lipid-like molecules	Glycerophospholipids	Glycerophosphocholines	4.619	4.6153	4.6646	4.7005	4.4216	4.4165	4.6133	4.6404	4.6586	4.7025	4.6201	4.5397	4.6248	4.5948	4.6097	4.6324	4.6325
pos_674	Farnesyl acetone	metab_671	-	-	263.236	pos	M+H-H2O, M+H	C18H30O	7.9648	0.00692743	79	-	-2.97072	-	-	-	-	-	-	-	-	-	-	4.661	4.7367	4.6608	4.7535	4.7998	4.8242	4.8832	4.6628	4.6158	4.7169	4.779	4.6215	4.6411	4.7523	4.7265	4.7324	4.7289
pos_676	Glycerol 2-phosphate	metab_673	C02979	-	173.02	pos	M+H-H2O, M+H	C3H9O6P	7.9648	0.0244586	61	-	-2.71813	-	-	-	-	-	-	-	-	-	-	4.3683	4.4782	4.3895	4.4623	4.4621	4.5528	4.5716	4.5178	4.3952	4.4743	4.4789	4.453	4.4326	4.4612	4.4419	4.4599	4.4609
pos_679	Retinol	metab_676	C00473;C19962	LMPR01090001	287.236	pos	M+H-H2O, M+H	C20H30O	7.9228	0.00946372	52.6	-	-3.2397	-	Vitamins and Cofactors;-	Vitamins;-	map01100;map00830;map04977	Metabolic pathways; Retinol metabolism; Vitamin digestion and absorption	Metabolism;Metabolism;Organismal Systems	Global and overview maps;Metabolism of cofactors and vitamins;Digestive system	-	-	-	4.4311	4.6453	4.6347	4.6788	4.6076	4.715	4.7915	4.8906	4.7314	4.7398	4.8052	4.7008	4.7491	4.7609	4.7183	4.7231	4.7265
pos_687	6-Methoxymellein	metab_684	C02381	HMDB0038510	209.08	pos	M+H-H2O, M+H	C11H12O4	7.4256	0.0229025	-	66.4	-2.58901	13410-15-6	-	-	-	-	-	-	Organoheterocyclic compounds	Benzopyrans	2-benzopyrans	4.3793	4.4901	4.3449	4.4154	4.4454	4.3853	4.4067	4.4893	4.4913	4.4496	4.4175	4.3762	4.4028	4.4147	4.4652	4.467	4.4831
pos_712	2-Phenylethyl octanoate	metab_709	-	HMDB0037719	213.163	pos	M+H-2H2O, M+H	C16H24O2	6.5102	0.00748638	-	64.4	-2.63579	5457-70-5	-	-	-	-	-	-	Lipids and lipid-like molecules	Fatty Acyls	Fatty acid esters	2.1419	2.7179	2.3642	3.0972	2.77	2.6618	2.1798	3.2983	3.3835	3.2823	2.8613	2.2974	2.3805	2.1606	4.0098	4.0112	4.005
pos_715	7,9-Illudadiene-3,14-diol	metab_712	-	HMDB0038795	199.148	pos	M+H-2H2O, M+H	C15H22O2	6.5102	0.0342415	-	73.8	-2.24466	141940-51-4	-	-	-	-	-	-	Lipids and lipid-like molecules	Prenol lipids	Sesquiterpenoids	2.0494	2.0597	1.9692	3.0428	2.7727	2.0271	2.4404	2.8724	3.1262	2.7361	2.8077	1.9225	1.9819	2.0021	3.6179	3.6445	3.6202
pos_722	2,5-Dimethylbenzaldehyde	metab_719	-	-	135.08	pos	M+H-H2O, M+H	C9H10O	6.2946	0.007959	89.6	-	-0.594807	-	-	-	-	-	-	-	-	-	-	5.439	5.389	5.3424	5.4309	5.4425	5.4555	5.4554	5.4654	5.4366	5.4586	5.2785	5.3269	5.5217	5.5245	5.4114	5.407	5.4138
pos_745	Isodomedin	metab_742	C09115	-	393.224	pos	M+H-H2O, M+H	C22H32O6	5.1169	0.0108955	60.2	-	-8.76583	-	-	-	-	-	-	-	-	-	-	3.9998	4.2337	4.2091	4.3511	4.4347	4.1674	4.2855	4.4226	4.6453	4.5164	4.5219	4.5275	4.6052	4.4879	4.3701	4.3716	4.3627
pos_746	8-{(1s,5r)-4-Oxo-5-[(2z)-2-penten-1-yl]-2-cyclopenten-1-yl}octanoic acid	metab_743	-	-	293.21	pos	M+H-H2O, M+H	C18H28O3	5.1169	0.026061	57.3	-	-3.00623	-	-	-	-	-	-	-	-	-	-	2.7788	3.2832	3.0848	3.2701	3.3773	3.0437	3.1765	2.9857	2.8003	3.0041	2.9376	2.8205	2.9177	2.9464	3.6985	3.6791	3.6992
pos_762	Phenol	metab_759	C15584;C00146;C01108	HMDB0000228	95.0493	pos	M+H-H2O, M+H	C6H6O	2.2729	0.0010972	59	-	4.63317	108-95-2	-	-	map01100;map04974;map00350	Metabolic pathways; Protein digestion and absorption; Tyrosine metabolism	Metabolism;Organismal Systems;Metabolism	Global and overview maps;Digestive system;Amino acid metabolism	Benzenoids	Phenols	1-hydroxy-4-unsubstituted benzenoids	3.8196	3.7509	3.5729	3.8066	3.7402	3.7419	3.7772	3.3687	3.3949	3.6173	3.5895	3.2983	3.3921	3.5321	3.6292	3.6285	3.6294
pos_766	5-Hydroxy-L-tryptophan	metab_763	C00643	HMDB0000472	221.091	pos	M+H-H2O, M+H	C11H12N2O3	2.2298	0.00836814	61.2	-	-2.71212	4350-09-8	-	-	map01100;map04726;map00380	Metabolic pathways; Serotonergic synapse; Tryptophan metabolism	Metabolism;Organismal Systems;Metabolism	Global and overview maps;Nervous system;Amino acid metabolism	Organoheterocyclic compounds	Indoles and derivatives	Tryptamines and derivatives	3.9899	3.7582	3.365	3.712	3.7131	3.7398	3.5068	3.247	3.3276	3.4495	3.5507	3.4308	3.3729	3.4868	3.5524	3.5595	3.5548
pos_796	2-Hydroxycinnamic acid	metab_793	C01772	HMDB0002641	182.081	pos	M+H, M+NH4	C9H8O3	1.4555	0.00935937	77.1	-	-2.66855	583-17-5	-	-	map01100;map00360	Metabolic pathways; Phenylalanine metabolism	Metabolism;Metabolism	Global and overview maps;Amino acid metabolism	Phenylpropanoids and polyketides	Cinnamic acids and derivatives	Hydroxycinnamic acids and derivatives	4.6881	4.7205	4.5571	4.7382	4.5224	4.6309	4.6024	4.5816	4.6133	4.5954	4.7312	4.4615	4.4275	4.5786	4.6404	4.6457	4.6484
pos_817	(Z)-2-Decene-4,6,8-triyn-1-ol	metab_814	-	LMFA05000569;HMDB0031001	162.091	pos	M+H, M+NH4	C10H8O	1.3275	0.048423	-	59.9	-2.56001	6071-46-1	-	-	-	-	-	-	Lipids and lipid-like molecules	Fatty Acyls	Fatty alcohols	3.6458	4.0678	4.8954	3.8205	4.2415	4.3947	3.8686	3.8082	4.0386	4.0733	3.9543	4.4271	3.9029	4.0932	4.2192	4.1825	4.184
pos_820	N-formylanthranilic acid	metab_817	-	-	166.049	pos	M+H-H2O, M+H	C8H7NO3	1.2611	0.0240997	59.6	-	-1.9478	-	-	-	-	-	-	-	-	-	-	4.1774	4.1292	4.1295	4.2529	4.1889	4.3033	3.9918	4.043	4.0778	4.0826	4.0722	3.9095	3.8995	3.9795	4.1261	4.1077	4.1086
pos_822	Indole-3-acetaldehyde	metab_819	C00637	-	160.075	pos	M+H-H2O, M+H	C10H9NO	1.2611	0.00926336	50.9	-	-1.82386	-	-	-	map01100;map00380	Metabolic pathways; Tryptophan metabolism	Metabolism;Metabolism	Global and overview maps;Amino acid metabolism	-	-	-	6.094	6.1266	5.9412	6.1699	6.1605	6.1245	6.1572	6.0618	6.1291	6.1183	6.1225	6.0535	6.0737	6.199	6.1315	6.1241	6.125
pos_823	Benzofuran	metab_820	C14512	HMDB0032929	136.075	pos	M+H, M+NH4	C8H6O	0.9784	0.00338021	59.9	-	-1.0781	271-89-6	-	-	-	-	-	-	Organoheterocyclic compounds	Benzofurans	Not Available	5.5342	5.6095	5.4466	5.5359	5.5017	5.4571	5.4054	5.5451	5.5223	5.4659	5.5093	5.3797	5.3454	5.4487	5.514	5.5111	5.512
pos_835	L-Lysine	metab_832	C00047	HMDB0000182	129.102	pos	M+H-H2O, M+H	C6H14N2O2	0.8074	0.0082365	64.4	-	-1.64885	56-87-1	Peptides	Amino acids	map01100;map00310;map01210;map00780;map02010;map01230;map04974;map00970	Metabolic pathways; Lysine degradation; 2-Oxocarboxylic acid metabolism; Biotin metabolism; ABC transporters; Biosynthesis of amino acids; Protein digestion and absorption; Aminoacyl-tRNA biosynthesis	Metabolism;Metabolism;Metabolism;Metabolism;Environmental Information Processing;Metabolism;Organismal Systems;Genetic Information Processing	Global and overview maps;Amino acid metabolism;Global and overview maps;Metabolism of cofactors and vitamins;Membrane transport;Global and overview maps;Digestive system;Translation	Organic acids and derivatives	Carboxylic acids and derivatives	Amino acids, peptides, and analogues	4.1972	4.3166	4.2955	4.2787	4.326	4.2929	4.2497	4.2268	4.1202	4.1685	4.0967	4.012	4.0399	4.1204	4.2372	4.2387	4.2319
pos_837	Xi-2,3-Dihydro-3,5-dihydroxy-6-methyl-4H-pyran-4-one	metab_834	-	HMDB0036380	123.044	pos	M+H-2H2O, M+H	C7H10O4	0.8074	0.0243426	-	51.4	-1.07623	-	-	-	-	-	-	-	Organoheterocyclic compounds	Pyrans	Pyranones and derivatives	5.498	5.4813	5.431	5.541	5.4455	5.4575	5.4123	5.5254	5.5126	5.5194	5.3943	5.2896	5.3811	5.2955	5.5158	5.5174	5.4983
pos_842	THTC	metab_839	C11074	-	133.031	pos	M+H, M+NH4	C5H8O2S	0.7877	0.0168966	74.7	-	-2.16243	-	-	-	-	-	-	-	-	-	-	5.1991	5.3035	5.0073	5.1441	5.2755	5.1319	5.1019	5.0371	5.0191	5.0203	5.042	5.0212	4.9949	5.1731	5.1248	5.1134	5.1272
pos_916	L-Histidine	metab_913	C00135	HMDB0000177	156.076	pos	M+H	C6H9N3O2	0.5022	0.0775042	89.3	-	-2.48884	71-00-1	Peptides	Amino acids	map01100;map00340;map02010;map04974;map01230;map00970;map05230;map00410	Metabolic pathways; Histidine metabolism; ABC transporters; Protein digestion and absorption; Biosynthesis of amino acids; Aminoacyl-tRNA biosynthesis; Central carbon metabolism in cancer; beta-Alanine metabolism	Metabolism;Metabolism;Environmental Information Processing;Organismal Systems;Metabolism;Genetic Information Processing;Human Diseases;Metabolism	Global and overview maps;Amino acid metabolism;Membrane transport;Digestive system;Global and overview maps;Translation;Cancer: overview;Metabolism of other amino acids	Organic acids and derivatives	Carboxylic acids and derivatives	Amino acids, peptides, and analogues	3.2826	3.0772	3.0237	3.0157	3.2466	3.139	3.2422	3.1953	3.1834	3.055	3.3275	2.8257	3.0771	3	3.136	3.1384	3.1942
pos_959	L-Carnitine	metab_956	C00318	HMDB0000062	162.112	pos	M+H	C7H15NO3	0.6022	0.0273856	96.7	-	-3.11562	541-15-1	-	-	map04976;map04714	Bile secretion; Thermogenesis	Organismal Systems;Organismal Systems	Digestive system;Environmental adaptation	Organic nitrogen compounds	Organonitrogen compounds	Quaternary ammonium salts	5.6117	5.7238	5.7874	5.8533	5.6872	5.7757	5.8352	6.1114	5.9794	6.0296	5.9014	6.0003	6.0357	6.0153	5.8755	5.8771	5.8556
pos_964	Taurine	metab_961	C00245	HMDB0000251	126.022	pos	M+H	C2H7NO3S	0.6223	0.0176525	59.8	-	-1.97195	107-35-7	-	-	map01100;map00920;map00430;map02010;map00120;map04080	Metabolic pathways; Sulfur metabolism; Taurine and hypotaurine metabolism; ABC transporters; Primary bile acid biosynthesis; Neuroactive ligand-receptor interaction	Metabolism;Metabolism;Metabolism;Environmental Information Processing;Metabolism;Environmental Information Processing	Global and overview maps;Energy metabolism;Metabolism of other amino acids;Membrane transport;Lipid metabolism;Signaling molecules and interaction	Organic acids and derivatives	Organic sulfonic acids and derivatives	Organosulfonic acids and derivatives	4.3341	4.3732	4.2138	4.3245	4.2795	4.3148	4.3559	4.2062	4.2662	4.1817	4.2939	4.1601	4.1702	4.2557	4.2665	4.2792	4.2803
pos_965	Trigonellinamide	metab_962	C02918	-	137.071	pos	M+H	C7H8N2O	0.6223	0.0129581	64.5	-	-2.2516	-	-	-	map01100;map04976;map00760	Metabolic pathways; Bile secretion; Nicotinate and nicotinamide metabolism	Metabolism;Organismal Systems;Metabolism	Global and overview maps;Digestive system;Metabolism of cofactors and vitamins	-	-	-	4.1733	4.0877	3.973	3.6131	4.1715	4.0511	4.0261	4.5562	4.3095	4.3145	4.2727	3.919	4.3004	4.2619	4.1924	4.1939	4.1835
pos_977	METHACHOLINE	metab_974	C07471	HMDB0015654	160.133	pos	M+H	C8H17NO2	0.682	0.0121346	70.6	-	-2.67747	55-92-5	-	-	-	-	-	-	Organic nitrogen compounds	Organonitrogen compounds	Quaternary ammonium salts	5.8277	6.0122	5.8395	6.0006	5.8852	5.941	5.8414	5.9501	5.8201	5.817	5.9597	5.91	5.8702	5.9448	5.9402	5.9415	5.9499
pos_993	Mycosporine	metab_990	C10607	-	262.128	pos	M+H	C11H19NO6	0.7245	0.0130286	57.2	-	-3.15959	-	-	-	-	-	-	-	-	-	-	4.77	4.8062	4.715	4.9386	4.5665	4.609	4.7282	4.7778	4.843	4.7021	4.8463	4.7332	4.7984	4.7304	4.7653	4.7667	4.7563
pos_1007	5-Acetylamino-6-amino-3-methyluracil	metab_1004	C16366	HMDB0004400	163.061	pos	M+H-2H2O	C7H10N4O3	0.7877	0.026681	-	52.6	-2.43292	19893-78-8	-	-	map00232	Caffeine metabolism	Metabolism	Biosynthesis of other secondary metabolites	Organic nitrogen compounds	Organonitrogen compounds	N-arylamides	3.4379	3.5451	3.1127	3.515	3.3601	3.5153	3.4895	3.9463	3.8329	3.6044	3.5896	3.7294	3.6076	3.6958	3.6456	3.6467	3.6259
pos_1040	Phenylacetaldehyde	metab_1037	C00601	HMDB0006236	121.065	pos	M+H	C8H8O	0.9784	0.0104794	59.2	-	-1.20581	122-78-1	-	-	map01100;map00360	Metabolic pathways; Phenylalanine metabolism	Metabolism;Metabolism	Global and overview maps;Amino acid metabolism	Benzenoids	Benzene and substituted derivatives	Phenylacetaldehydes	3.9057	3.985	3.812	3.9231	3.9122	3.8881	3.7932	3.9124	3.907	3.8567	3.8806	3.7831	3.7598	3.8394	3.8985	3.8902	3.8911
pos_1049	Piperidine	metab_1046	C01746	HMDB0034301	86.0967	pos	M+H	C5H11N	1.1093	0.00662531	63.3	-	3.5255	110-89-4	-	-	map04974	Protein digestion and absorption	Organismal Systems	Digestive system	Organoheterocyclic compounds	Piperidines	Not Available	5.5933	5.7251	5.5592	5.6192	5.713	5.6341	5.554	5.6793	5.5255	5.4469	5.5093	5.4444	5.4326	5.5165	5.5899	5.5845	5.5854
pos_1055	(±)-Propionylcarnitine	metab_1052	-	-	218.138	pos	M+H	C10H19NO4	1.1309	0.00338035	60.2	-	-2.7408	-	-	-	-	-	-	-	-	-	-	5.3348	5.304	5.1596	5.4495	5.1992	5.3737	5.3358	5.1747	5.1098	5.2226	5.1996	5.1252	5.1426	5.1683	5.2989	5.296	5.2969
pos_1057	Phenylenediamine	metab_1054	C02454	-	109.076	pos	M+H	C6H8N2	1.1516	0.0071329	58.7	-	0.0966794	-	-	-	-	-	-	-	-	-	-	4.1273	4.2149	4.3607	4.3779	3.9377	3.9019	4.1981	3.8553	3.7027	3.817	4.3375	3.9047	4.2328	3.646	4.1672	4.1614	4.1623
pos_1062	N-Acetylglutamine	metab_1059	-	HMDB0006029	153.065	pos	M+H-2H2O	C7H12N2O4	1.1952	0.0210731	-	52.4	-1.95232	2490-97-3	-	-	-	-	-	-	Organic acids and derivatives	Carboxylic acids and derivatives	Amino acids, peptides, and analogues	4.7073	4.4808	4.3666	4.3984	4.7065	4.6835	4.5742	4.5368	4.4338	4.499	4.5381	4.1822	4.3594	4.4249	4.5673	4.5514	4.5516
pos_1064	3-Acetyl-2,7-naphthyridine	metab_1061	-	HMDB0037296	173.07	pos	M+H	C10H8N2O	1.239	0.00512506	50.3	-	-2.6084	73607-00-8	-	-	-	-	-	-	Organoheterocyclic compounds	Diazanaphthalenes	Naphthyridines	4.5101	4.5931	4.5156	4.5548	4.6353	4.6186	4.5976	4.5416	4.5615	4.5859	4.5818	4.5337	4.6039	4.6275	4.5851	4.5808	4.5819
pos_1070	Cyclocalopin B	metab_1067	-	HMDB0039811	347.149	pos	M+H-2H2O	C19H26O8	1.2611	0.00344249	-	53.4	0.842584	-	-	-	-	-	-	-	Organoheterocyclic compounds	Furopyrans	Not Available	5.0112	5.0204	4.8709	5.0171	5.138	5.1081	5.1123	5.0494	4.9787	5.0588	5.0396	5.0193	5.1026	5.1312	5.0619	5.0646	5.0643
pos_1102	L-Methionine	metab_1099	C00073	HMDB0000696	150.058	pos	M+H	C5H11NO2S	1.4154	0.00883876	69.3	-	-2.7739	63-68-3	Peptides	Amino acids	map01100;map04978;map01210;map00270;map01230;map04974;map00970;map01523;map05230	Metabolic pathways; Mineral absorption; 2-Oxocarboxylic acid metabolism; Cysteine and methionine metabolism; Biosynthesis of amino acids; Protein digestion and absorption; Aminoacyl-tRNA biosynthesis; Antifolate resistance; Central carbon metabolism in cancer	Metabolism;Organismal Systems;Metabolism;Metabolism;Metabolism;Organismal Systems;Genetic Information Processing;Human Diseases;Human Diseases	Global and overview maps;Digestive system;Global and overview maps;Amino acid metabolism;Global and overview maps;Digestive system;Translation;Drug resistance: antineoplastic;Cancer: overview	Organic acids and derivatives	Carboxylic acids and derivatives	Amino acids, peptides, and analogues	4.677	4.6019	4.5293	4.688	4.5748	4.607	4.6075	4.6635	4.6138	4.6155	4.6526	4.5521	4.5331	4.7336	4.6363	4.6377	4.6435
pos_1118	Herierin III	metab_1115	-	HMDB0038760	212.091	pos	M+ACN+H	C8H10O4	1.5216	0.0184626	-	68.5	-3.44346	131123-56-3	-	-	-	-	-	-	Organoheterocyclic compounds	Pyrans	Pyranones and derivatives	3.9539	3.7837	3.7559	3.9813	3.921	3.9545	3.8592	4.2185	4.1589	3.936	3.9613	3.7722	3.6728	3.7041	3.9562	3.9697	3.9705
pos_1128	Nalpha-Acetyl-L-glutamine	metab_1125	-	-	189.087	pos	M+H	C7H12N2O4	1.5648	0.0554065	53.4	-	-2.44234	-	-	-	-	-	-	-	-	-	-	3.4319	3.3255	3.4978	3.3798	3.5418	3.711	3.5314	3.4406	3.4805	3.5828	3.4014	3.2314	3.3907	3.3129	3.5661	3.5681	3.5247
pos_1159	Phenylacetylglutamine	metab_1156	C04148	HMDB0006344	229.096	pos	M+H-2H2O	C13H16N2O4	1.6527	0.0393716	52.7	-	-2.77735	28047-15-6	-	-	map00360	Phenylalanine metabolism	Metabolism	Amino acid metabolism	Organic acids and derivatives	Carboxylic acids and derivatives	Amino acids, peptides, and analogues	3.7714	4.0235	3.9916	4.0288	3.7972	3.7009	3.7702	3.8781	4.0247	3.9729	4.0358	3.8675	3.9223	3.9892	3.9188	3.9207	3.8898
pos_1184	Xanthurenic Acid	metab_1181	C02470	HMDB0000881	206.044	pos	M+H	C10H7NO4	1.8592	0.0390305	64.1	-	-2.5563	59-00-7	-	-	map00380	Tryptophan metabolism	Metabolism	Amino acid metabolism	Organoheterocyclic compounds	Quinolines and derivatives	Quinoline carboxylic acids	3.8334	3.6544	3.5121	3.8664	3.4062	3.6176	3.5807	3.3987	3.2076	3.297	3.4873	3.3398	3.2042	3.2443	3.5457	3.5473	3.5168
pos_1207	Pyrrolidine	metab_1204	-	HMDB0031641	72.0813	pos	M+H	C4H9N	1.9673	0.0434315	53.7	-	7.26824	123-75-1	-	-	-	-	-	-	Organoheterocyclic compounds	Pyrrolidines	Not Available	3.9477	3.9851	3.9224	4.0073	3.943	3.9425	3.9478	3.9533	3.9661	3.9523	3.9757	3.9033	3.9883	3.9877	3.9631	3.9962	3.9961
pos_1235	Oxindole	metab_1232	C12312	-	134.06	pos	M+H	C8H7NO	2.1639	0.00787732	85.6	-	-1.99629	-	-	-	-	-	-	-	-	-	-	3.9661	3.9408	3.763	4.0028	3.8765	3.8681	3.8533	3.8801	3.8397	3.9288	3.8646	3.6737	3.5346	3.7659	3.9264	3.9318	3.9328
pos_1279	Nalbuphine-6-sulfate	metab_1276	-	-	438.158	pos	M+H	C21H27NO7S	2.3393	0.00821312	82	-	0.909755	-	-	-	-	-	-	-	-	-	-	4.357	3.7371	2.9765	3.7133	3.0279	3.3788	3.7353	3.157	3.2835	3.1719	3.6624	4.0808	3.879	4.1407	3.6371	3.6305	3.6314
pos_1295	Thiazolidine-4-carboxylic acid	metab_1292	-	-	134.027	pos	M+H	C4H7NO2S	2.3833	0.008593	62.4	-	-2.14369	-	-	-	-	-	-	-	-	-	-	4.5787	4.111	4.0083	4.366	4.3051	4.5635	4.3204	4.2817	4.1983	4.4065	4.3663	4.0185	3.6612	4.1456	4.2881	4.2897	4.2826
pos_1300	Caffeoyl aspartic acid	metab_1297	-	HMDB0029294	296.079	pos	M+H	C13H13NO7	2.4052	0.0399786	50.5	-	8.00773	860295-20-1	-	-	-	-	-	-	Organic acids and derivatives	Carboxylic acids and derivatives	Amino acids, peptides, and analogues	2.4724	3.6394	3.9564	3.165	3.7525	3.0145	3.2269	2.4477	3.3235	3.3319	3.373	3.0284	2.9538	2.8269	3.3687	3.3387	3.3392
pos_1309	Wogonin	metab_1306	C10197	LMPK12111330	285.075	pos	M+H	C16H12O5	2.4714	0.0263173	78.1	-	-2.91908	-	-	-	-	-	-	-	-	-	-	3.4876	3.7806	3.3236	3.6963	3.8865	3.5666	3.4823	3.5808	3.9112	3.2419	3.3295	3.1422	3.705	3.8142	3.6048	3.6243	3.6252
pos_1343	M-Cresol	metab_1340	C01468;C01467	HMDB0002048	109.065	pos	M+H	C7H8O	2.8432	0.0131942	56.8	-	0.101609	108-39-4	-	-	map01100;map04974	Metabolic pathways; Protein digestion and absorption	Metabolism;Organismal Systems	Global and overview maps;Digestive system	Benzenoids	Phenols	Cresols	3.1346	3.0363	2.8727	3.144	3.0346	3.0211	3.1458	2.8151	2.9439	3.0328	3.0074	2.8022	2.8412	2.9541	2.9649	2.9757	2.9671
pos_1389	(±)-Equol	metab_1386	-	-	243.101	pos	M+H	C15H14O3	3.2803	0.00347144	86.9	-	-2.9439	-	-	-	-	-	-	-	-	-	-	4.3629	4.3738	4.252	4.5028	4.3455	4.2655	4.4252	4.1882	4.1533	4.2646	4.282	4.0188	3.9932	4.0984	4.2687	4.2683	4.2711
pos_1402	5-Methoxycanthin-6-one	metab_1399	-	HMDB0030227	283.107	pos	M+CH3OH+H	C15H10N2O2	3.3685	0.0134237	-	68.6	-3.38545	15071-56-4	-	-	-	-	-	-	Alkaloids and derivatives	Indolonaphthyridine alkaloids	Not Available	3.0638	3.4586	3.5584	3.4388	3.568	3.5693	3.5759	3.4743	3.7863	3.7026	3.6032	3.516	3.6739	3.5318	3.635	3.6246	3.6254
pos_1416	(S)-10,16-Dihydroxyhexadecanoic acid	metab_1413	C08285	HMDB0037798	306.263	pos	M+NH4	C16H32O4	3.4987	0.0141517	-	72.9	-3.22513	69232-67-3	-	-	-	-	-	-	Lipids and lipid-like molecules	Fatty Acyls	Fatty acids and conjugates	4.6191	4.675	4.6802	4.4991	4.3891	4.5211	4.3532	5.3247	5.0396	5.4166	4.9344	4.2763	5.1512	4.8721	4.9212	4.9228	4.9325
pos_1422	Floionolic acid	metab_1419	C19621	LMFA02000147;HMDB0034295	350.289	pos	M+NH4	C18H36O5	3.5418	0.00850711	-	67.7	-3.20769	17705-68-9	-	-	-	-	-	-	Lipids and lipid-like molecules	Fatty Acyls	Fatty acids and conjugates	3.9337	4.0107	4.1238	3.9736	4.0033	4.0187	3.8844	5.0264	4.5353	5.0471	4.464	3.8916	4.8435	4.6211	4.4983	4.4934	4.5006
pos_1451	(±)-Octanoylcarnitine	metab_1448	-	-	288.216	pos	M+H	C15H29NO4	3.8708	0.00354275	77.3	-	-3.11857	-	-	-	-	-	-	-	-	-	-	3.7786	3.8683	4.1298	4.2115	3.8968	4.0242	3.982	3.9731	4.2922	4.1853	4.1573	4.2558	4.2575	4.0896	4.1501	4.1496	4.1525
pos_1455	Daidzein	metab_1452	C10208	LMPK12050038;HMDB0003312	255.064	pos	M+H	C15H10O4	3.9586	0.0209101	86.5	-	-3.31897	486-66-8	-	-	-	-	-	-	Phenylpropanoids and polyketides	Isoflavonoids	Isoflav-2-enes	4.8412	4.9464	4.7403	4.8021	4.776	4.7281	4.709	4.6605	4.6221	4.5588	4.687	4.6531	4.5591	4.8645	4.8208	4.8344	4.8381
pos_1477	Bilirubin	metab_1474	C00486	HMDB0000054	585.269	pos	M+H	C33H36N4O6	4.4153	0.000215839	70	-	-2.26489	635-65-4	-	-	map01100;map00860;map04976	Metabolic pathways; Porphyrin and chlorophyll metabolism; Bile secretion	Metabolism;Metabolism;Organismal Systems	Global and overview maps;Metabolism of cofactors and vitamins;Digestive system	Organoheterocyclic compounds	Tetrapyrroles and derivatives	Bilirubins	4.5236	4.4687	4.0413	4.3412	4.478	4.3304	4.4913	4.7001	4.7323	4.6797	4.609	4.3558	4.7635	4.6984	4.6616	4.6615	4.6617
pos_1481	Tanacetol B	metab_1478	-	HMDB0035075	314.232	pos	M+NH4	C17H28O4	4.4593	0.0113534	-	58.4	-3.47719	86787-28-2	-	-	-	-	-	-	Lipids and lipid-like molecules	Prenol lipids	Sesquiterpenoids	4.0363	4.1861	4.4292	4.37	4.1235	4.2762	4.1588	4.1942	4.5271	4.5032	4.4295	4.4631	4.4376	4.4372	4.3698	4.3719	4.3624
pos_1486	1-Hexanol	metab_1483	C00854	HMDB0012971	246.242	pos	2M+ACN+H	C6H14O	4.5466	0.00552213	-	65.2	-3.78331	111-27-3	-	-	-	-	-	-	Lipids and lipid-like molecules	Fatty Acyls	Fatty alcohols	5.1048	4.8472	5.1234	4.8737	4.9324	5.0071	4.9787	5.9305	5.6193	6.004	5.5447	4.933	5.7805	5.5482	5.4974	5.4929	5.4938
pos_1504	Cholic Acid	metab_1501	C00695	HMDB0000619;LMST04010001	373.273	pos	M+H-2H2O	C24H40O5	4.6558	0.0186952	77.4	-	-2.72492	81-25-4	Steroids	24-Carbon atoms	map01100;map04976;map00120	Metabolic pathways; Bile secretion; Primary bile acid biosynthesis	Metabolism;Organismal Systems;Metabolism	Global and overview maps;Digestive system;Lipid metabolism	Lipids and lipid-like molecules	Steroids and steroid derivatives	Bile acids, alcohols and derivatives	2.2109	2.8219	2.9718	2.2777	2.8036	3.1751	2.2488	2.2292	2.7528	2.2592	2.4824	2.1611	2.8889	2.7364	4.1337	4.1352	4.1483
pos_1534	2,3-dihydrobenzofuran	metab_1531	-	HMDB0013815	121.065	pos	M+H	C8H8O	4.8764	0.00539244	51.6	-	-1.29936	496-16-2	-	-	-	-	-	-	Organoheterocyclic compounds	Coumarans	Not Available	3.1183	3.7524	3.7401	3.655	3.2874	3.7412	3.8764	3.1722	3.3034	3.4475	3.5395	3.2535	3.5028	3.7359	3.5877	3.5833	3.5842
pos_1537	Decanoyl-L-carnitine	metab_1534	-	-	316.247	pos	M+H	C17H33NO4	4.8764	0.0157858	54.1	-	-3.06784	-	-	-	-	-	-	-	-	-	-	4.1972	4.2172	4.456	4.4699	4.3479	4.314	4.3783	4.3752	4.6648	4.5307	4.4987	4.5958	4.5371	4.4237	4.5036	4.5051	4.4925
pos_1547	Thyroxine	metab_1544	C01829	HMDB0000248	777.692	pos	M+H	C15H11I4NO4	5.0298	0.00488508	84.9	-	-2.16633	51-48-9	Peptides;Hormones and transmitters;Hormones and transmitters	Amino acids;Other hormones;Neurotransmitters	map01100;map05320;map04976;map04918;map04919;map04080;map00350	Metabolic pathways; Autoimmune thyroid disease; Bile secretion; Thyroid hormone synthesis; Thyroid hormone signaling pathway; Neuroactive ligand-receptor interaction; Tyrosine metabolism	Metabolism;Human Diseases;Organismal Systems;Organismal Systems;Organismal Systems;Environmental Information Processing;Metabolism	Global and overview maps;Immune disease;Digestive system;Endocrine system;Endocrine system;Signaling molecules and interaction;Amino acid metabolism	Organic acids and derivatives	Carboxylic acids and derivatives	Amino acids, peptides, and analogues	4.4169	4.3756	4.4055	4.5535	4.377	4.1774	4.3843	4.5133	4.5909	4.528	4.5215	4.4274	4.5216	4.528	4.4776	4.4818	4.48
pos_1575	3,4-Dimethylstyrene	metab_1571	-	-	133.101	pos	M+H	C10H12	5.3798	0.0259053	67.1	-	-2.35278	-	-	-	-	-	-	-	-	-	-	3.8553	3.8646	3.8551	3.9001	3.867	3.8389	3.7963	3.7366	3.7532	3.7442	3.7924	3.7737	3.8458	3.8151	3.859	3.8395	3.8399
pos_1581	4-Hydroxy-3-methoxy-2,10-bisaboladien-9-one	metab_1576	-	HMDB0033917	231.174	pos	M+H-2H2O	C16H26O3	5.4887	0.0414641	-	55	-2.72385	-	-	-	-	-	-	-	Lipids and lipid-like molecules	Prenol lipids	Sesquiterpenoids	3.1356	3.185	3.3897	3.5785	3.2515	3.132	3.4235	2.7241	3.1696	2.9142	2.9001	2.7841	2.7834	2.7019	3.213	3.2149	3.2447
pos_1608	1,3,5,11-Bisabolatetraen-10-one	metab_1602	-	HMDB0036108	217.158	pos	M+H	C15H20O	5.8165	0.015251	64.6	-	-2.71992	76760-39-9	-	-	-	-	-	-	Lipids and lipid-like molecules	Prenol lipids	Sesquiterpenoids	3.3195	3.3313	3.0732	3.3111	3.0675	3.1886	3.1591	2.7054	2.8637	2.7096	3.0672	2.7512	3.0525	3.2186	3.4617	3.463	3.4737
pos_1609	C17 Sphinganine	metab_1603	-	LMSP01040003	288.289	pos	M+H	C17H37NO2	5.8165	0.0102523	71.5	-	-3.08269	-	-	-	-	-	-	-	-	-	-	4.0352	4.0012	3.9891	3.941	4.0227	3.9759	4.024	4.1238	4.1044	4.186	4.0846	3.9457	4.0453	4.0853	4.0806	4.0877	4.0888
pos_1622	Pelargonidin 3-sophoroside	metab_1616	C16305	HMDB0033679;LMPK12010018	616.175	pos	M+Na	C28H33O14+	5.9259	0.091987	-	78.7	-1.71868	54542-60-8	-	-	-	-	-	-	Phenylpropanoids and polyketides	Flavonoids	Flavonoid glycosides	2.8238	2.8773	2.8094	3.8072	2.8608	3.7628	5.0419	4.3521	3.0728	3.3125	2.8513	3.356	2.8223	3.7194	3.3856	3.4612	3.4051
pos_1642	Phytosphingosine 1-phosphate	metab_1636	-	LMSP01050003	398.265	pos	M+H	C18H40NO6P	6.0788	0.0205741	58.2	-	-2.84855	-	-	-	-	-	-	-	-	-	-	3.695	3.5798	3.7844	3.7449	3.8762	3.8079	3.5907	3.5501	4.6334	4.9093	4.523	3.9102	3.9734	4.451	4.2302	4.2317	4.2463
pos_1646	LysoPE(0:0/18:0)	metab_1640	-	LMGP02050038;HMDB0011129	514.352	pos	M+CH3OH+H	C23H48NO7P	6.1222	0.0248617	-	54	2.52673	-	-	-	-	-	-	-	Lipids and lipid-like molecules	Glycerophospholipids	Glycerophosphoethanolamines	4.0707	3.9203	4.1134	4.2476	4.204	4.2792	3.9452	4.1462	4.2221	4.1296	4.2092	3.9196	3.8592	4.2016	4.1464	4.1479	4.1656
pos_1669	(±)-Myristoylcarnitine	metab_1663	-	-	372.31	pos	M+H	C21H41NO4	6.4244	0.0114952	73.3	-	-3.04204	-	-	-	-	-	-	-	-	-	-	4.9607	5.0454	5.1627	5.2334	5.0219	5.0814	5.0677	5.0477	5.2961	5.1921	5.2252	5.1694	5.1702	5.0705	5.1426	5.1507	5.1517
pos_1716	12,20-Dioxo-leukotriene B4	metab_1708	-	HMDB0060094	313.179	pos	M+H-2H2O	C20H28O5	7.1212	0.0739882	-	64.4	-2.86961	-	-	-	-	-	-	-	Lipids and lipid-like molecules	Fatty Acyls	Eicosanoids	3.3916	3.5352	3.7614	4.0189	3.4153	2.957	3.7543	3.8862	3.6054	3.0712	3.7199	3.3	3.8151	3.8955	3.6936	3.6388	3.6393
pos_1717	Dodecanoic acid	metab_1709	C02679;C02530	LMFA01010012;HMDB0000638	223.169	pos	M+Na	C12H24O2	7.1431	0.00610813	-	72.5	8.47229	143-07-7	Lipids;-	Fatty acids;-	map01100;map04979;map04976;map04977;map04975;map00061;map00100;map04913	Metabolic pathways; Cholesterol metabolism; Bile secretion; Vitamin digestion and absorption; Fat digestion and absorption; Fatty acid biosynthesis; Steroid biosynthesis; Ovarian steroidogenesis	Metabolism;Organismal Systems;Organismal Systems;Organismal Systems;Organismal Systems;Metabolism;Metabolism;Organismal Systems	Global and overview maps;Digestive system;Digestive system;Digestive system;Digestive system;Lipid metabolism;Lipid metabolism;Endocrine system	Lipids and lipid-like molecules	Fatty Acyls	Fatty acids and conjugates	5.1903	5.2572	5.178	5.2396	5.2501	5.2419	5.2472	5.2186	5.2502	5.2352	5.2446	5.1731	5.2238	5.2249	5.2344	5.2359	5.2307
pos_1718	25-Hydroxyvitamin D3-26,23-lactone	metab_1710	-	HMDB0060126	492.307	pos	M+ACN+Na	C27H40O4	7.1431	0.00684891	-	61.6	-2.79963	-	-	-	-	-	-	-	Lipids and lipid-like molecules	Steroids and steroid derivatives	Vitamin D and derivatives	4.802	4.8143	4.8318	4.8129	4.7863	4.7745	4.785	4.8989	4.8261	4.8484	4.8423	4.8411	4.851	4.9066	4.8652	4.8601	4.8653
pos_1719	Octadecenoylcarnitine	metab_1711	-	HMDB0094687	426.357	pos	M+H	C25H47NO4	7.1646	0.0402931	-	73.8	-2.89088	-	-	-	-	-	-	-	Lipids and lipid-like molecules	Fatty Acyls	Fatty acid esters	5.1883	5.346	5.5299	5.4343	5.2454	5.3811	5.3662	5.5014	5.6094	5.5052	5.5705	5.5611	5.5492	5.4724	5.4858	5.4873	5.4559
pos_1721	Delta2-THA	metab_1713	-	LMFA01030852	355.262	pos	M+H	C24H34O2	7.1865	0.0810839	70.2	-	-2.92614	-	-	-	-	-	-	-	-	-	-	3.0361	3.3556	3.1741	3.2338	3.3659	3.2424	2.5277	3.3268	3.3552	2.4534	3.1808	3.2907	3.1573	2.522	3.8715	3.9391	3.9268
pos_1727	Ent-15-Oxo-16-kauren-19-oic acid	metab_1719	-	HMDB0036762	317.21	pos	M+H	C20H28O3	7.2518	0.0267884	54.5	-	-3.31289	6620-00-4	-	-	-	-	-	-	Lipids and lipid-like molecules	Prenol lipids	Diterpenoids	4.4316	4.1573	4.5336	4.8277	4.3642	3.9395	4.1935	4.5694	4.25	4.0633	4.2514	3.9551	4.3289	4.2985	4.3855	4.3665	4.3879
pos_1737	2-Benzylidene-1-heptanol	metab_1729	-	HMDB0036170	227.142	pos	M+Na	C14H20O	7.3386	0.0971024	-	50.6	8.01115	101-85-9	-	-	-	-	-	-	Phenylpropanoids and polyketides	Cinnamyl alcohols	Not Available	3.1799	3.0228	3.5898	3.8623	3.3537	2.5452	3.3325	3.3977	3.1555	2.8266	3.0982	3.0503	3.4693	3.5369	3.3495	3.3499	3.4209
pos_1747	Apo-10'-violaxanthal	metab_1739	-	HMDB0039018	373.251	pos	M+H-2H2O	C27H36O3	7.4038	0.0177013	-	50.7	-4.29311	17237-68-2	-	-	-	-	-	-	Lipids and lipid-like molecules	Prenol lipids	Sesterterpenoids	2.743	2.7965	3.914	3.5923	2.7799	3.3958	3.4467	3.7374	4.5566	4.2362	4.2509	4.1138	4.5254	4.0018	4.0841	4.0856	4.0715
pos_1759	(±)8(9)-EET methyl ester	metab_1751	-	-	335.257	pos	M+H	C21H34O3	7.5116	0.00858765	55.7	-	-3.34353	-	-	-	-	-	-	-	-	-	-	4.9124	4.9815	4.8434	4.925	4.9652	5.0214	5.0427	4.715	4.6354	4.8011	4.9417	4.7912	4.8691	4.968	4.9077	4.9027	4.91
pos_1773	Hecogenin	metab_1765	C08902	LMST01080014	431.314	pos	M+H	C27H42O4	7.642	0.00841274	73	-	-2.74511	-	-	-	-	-	-	-	-	-	-	4.7988	4.7695	4.6435	4.6808	4.6998	4.9163	4.7805	4.6064	4.6857	4.6869	4.6586	4.5383	4.6156	4.5123	4.7257	4.719	4.7199
pos_1776	Demethoxyshogaol	metab_1768	-	HMDB0041250	556.338	pos	2M+ACN+Na	C16H22O2	7.6631	0.0497012	-	55.4	-2.80636	153311-54-7	-	-	-	-	-	-	Benzenoids	Phenols	1-hydroxy-2-unsubstituted benzenoids	4.1148	4.3297	4.2622	4.1741	4.3403	4.1245	4.2909	4.2199	4.34	4.1905	4.3666	4.312	4.3444	4.2504	4.3662	4.3678	4.3291
pos_1782	Phosphocholine	metab_1774	C00588	-	184.073	pos	M+H	C5H14NO4P	7.7282	0.0203604	87.5	-	-2.79736	-	-	-	map01100;map00564;map05231	Metabolic pathways; Glycerophospholipid metabolism; Choline metabolism in cancer	Metabolism;Metabolism;Human Diseases	Global and overview maps;Lipid metabolism;Cancer: overview	-	-	-	6.2756	6.3588	6.305	6.3479	6.4047	6.3534	6.3943	6.3594	6.3444	6.3417	6.3753	6.3505	6.3991	6.3864	6.381	6.3653	6.3663
pos_1783	(±)7-HDoHE	metab_1775	-	-	327.231	pos	M+H-H2O	C22H32O3	7.7282	0.0104495	72.9	-	-3.28884	-	-	-	-	-	-	-	-	-	-	4.8874	5.0078	4.9295	4.9652	5.0391	5.0281	4.8621	4.7098	4.9074	4.8146	4.7265	4.8018	4.662	4.5247	4.8508	4.8426	4.8435
pos_1808	O-Arachidonoyl Glycidol	metab_1800	-	-	361.273	pos	M+H	C23H36O3	7.9228	0.0112258	78.1	-	-3.30474	-	-	-	-	-	-	-	-	-	-	5.6878	5.8808	5.8651	5.8955	5.8973	5.9627	6.0133	6.072	5.978	5.978	6.0128	5.9203	5.9716	5.9449	5.925	5.9344	5.9274
pos_1813	Sphinganine-phosphate	metab_1805	C01120	LMSP01050002	382.27	pos	M+H	C18H40NO5P	7.9648	0.0245299	55.9	-	-3.15867	-	-	-	map00600;map01100;map04080	Sphingolipid metabolism; Metabolic pathways; Neuroactive ligand-receptor interaction	Metabolism;Metabolism;Environmental Information Processing	Lipid metabolism;Global and overview maps;Signaling molecules and interaction	-	-	-	4.4931	4.2997	4.1959	4.6638	4.2801	4.6379	4.525	4.6487	4.5159	4.3764	4.3411	4.6044	4.5619	4.5742	4.4493	4.4321	4.4518
pos_1822	Prolyl-Glutamine	metab_1814	-	HMDB0029015	226.119	pos	M+H-H2O	C10H17N3O4	8.0713	0.0336162	-	57.5	3.42942	-	-	-	-	-	-	-	Organic acids and derivatives	Carboxylic acids and derivatives	Amino acids, peptides, and analogues	3.9956	3.8663	4.0837	4.0237	3.8064	3.7944	4.0233	3.9231	4.0105	3.9334	4.0166	3.8958	4.031	4.096	3.969	3.9736	3.9961
pos_1840	Choline	metab_1831	C00114	HMDB0000097	104.107	pos	M+H	C5H13NO	8.2231	0.0102869	82.8	-	0.155188	62-49-7	-	-	map01100;map00564;map02010;map04976;map00260;map04725;map05231	Metabolic pathways; Glycerophospholipid metabolism; ABC transporters; Bile secretion; Glycine, serine and threonine metabolism; Cholinergic synapse; Choline metabolism in cancer	Metabolism;Metabolism;Environmental Information Processing;Organismal Systems;Metabolism;Organismal Systems;Human Diseases	Global and overview maps;Lipid metabolism;Membrane transport;Digestive system;Amino acid metabolism;Nervous system;Cancer: overview	Organic nitrogen compounds	Organonitrogen compounds	Quaternary ammonium salts	6.1599	6.2195	6.1598	6.222	6.2382	6.1946	6.2134	6.1972	6.2403	6.2305	6.2246	6.1485	6.213	6.2048	6.2078	6.2151	6.216
pos_1863	Azelaic acid	metab_1854	C08261	LMFA01170054;HMDB0000784	221.138	pos	M+CH3OH+H	C9H16O4	8.5027	0.00619011	-	56.4	-3.9237	123-99-9	-	-	-	-	-	-	Lipids and lipid-like molecules	Fatty Acyls	Fatty acids and conjugates	5.124	5.2565	5.1489	5.2299	5.2007	5.191	5.1975	5.2	5.2131	5.2151	5.2018	5.1494	5.1899	5.2064	5.2112	5.2154	5.2162
pos_1886	24-Acetyl- 25-cinnamoylvulgaroside	metab_1877	-	HMDB0041368	631.329	pos	M+Na	C36H48O8	8.781	0.0462339	-	68.6	7.97151	172616-89-6	-	-	-	-	-	-	Lipids and lipid-like molecules	Prenol lipids	Sesterterpenoids	5.0392	5.0295	4.9777	4.9182	5.0781	5.0404	5.03	5.1016	5.0938	5.0124	4.9987	5.0026	5.0035	5.0463	5.0432	5.0447	5.0087
pos_1897	Tetraethylene glycol	metab_1886	-	HMDB0094708	195.122	pos	M+H	C8H18O5	8.9975	0.00404613	-	71.8	-2.64001	-	-	-	-	-	-	-	Organic oxygen compounds	Organooxygen compounds	Ethers	5.927	5.984	5.9122	5.9775	5.977	5.9806	5.9537	5.9524	5.9696	5.9905	5.9852	5.8962	5.9573	5.9604	5.9658	5.9692	5.9682
pos_1974	PC(20:4(5Z,8Z,11Z,14Z)/22:6(4Z,7Z,10Z,13Z,16Z,19Z))	metab_1961	-	LMGP01011925;HMDB0008452	876.549	pos	M+Na	C50H80NO8P	10.1283	0.00471651	-	84.7	-3.25751	-	-	-	-	-	-	-	Lipids and lipid-like molecules	Glycerophospholipids	Glycerophosphocholines	4.9493	4.8325	4.9862	4.8355	4.795	4.7984	4.8531	5.0492	5.0838	5.0532	5.0885	5.3	5.1412	5.1138	5.0114	5.0129	5.0154
pos_2010	PE-NMe2(16:1(9Z)/22:2(13Z,16Z))	metab_1996	-	HMDB0113978	842.565	pos	M+2Na-H	C45H84NO8P	10.7663	0.00502785	-	79.9	-0.107984	-	-	-	-	-	-	-	Lipids and lipid-like molecules	Glycerophospholipids	Glycerophosphoethanolamines	5.0901	4.5564	5.0503	4.5424	4.6376	4.6605	4.4924	4.96	4.7399	4.6968	4.8304	5.1839	4.8656	4.7041	4.7183	4.7142	4.7151
pos_2039	3-O-Sulfogalactosylceramide (d18:1/22:0)	metab_2025	C06125	HMDB0012316	902.583	pos	M+K	C46H89NO11S	11.5773	0.121101	-	84	4.61268	265096-83-1	Lipids	Glycolipids	map00600;map01100	Sphingolipid metabolism; Metabolic pathways	Metabolism;Metabolism	Lipid metabolism;Global and overview maps	Lipids and lipid-like molecules	Sphingolipids	Glycosphingolipids	5.5671	4.237	5.4508	4.0665	4.4386	4.3588	4.395	4.6749	4.4329	4.2685	4.6935	5.7021	4.6446	3.4788	4.1592	4.254	4.2539
pos_2041	PC(16:1(9Z)/22:2(13Z,16Z))	metab_2027	-	HMDB0008020;LMGP01011496	812.615	pos	M+H	C46H86NO8P	11.6196	0.22	-	77.5	-2.13225	-	-	-	-	-	-	-	Lipids and lipid-like molecules	Glycerophospholipids	Glycerophosphocholines	5.9084	4.6781	5.8006	4.654	4.7831	4.5861	4.8813	4.9032	4.5687	4.5879	4.9421	5.9605	4.9612	4.3472	4.7277	4.55	4.7305
pos_2206	4'-Hydroxyclobazam	metab_2189	-	HMDB0060771	299.061	pos	M+H-H2O	C16H13ClN2O3	15.9775	0.0132904	-	52	8.3171	-	-	-	-	-	-	-	Organoheterocyclic compounds	Benzodiazepines	Not Available	4.9266	4.9619	4.8976	4.9733	4.9593	4.9624	4.9633	4.934	4.9642	4.9586	4.9469	4.8632	4.9161	4.9552	4.9577	4.9592	4.9683
pos_2492	PS(18:0/22:4(7Z,10Z,13Z,16Z))	metab_2470	-	LMGP03010883;HMDB0112382	862.552	pos	M+Na	C46H82NO10P	11.2031	0.0443031	-	77.4	-6.0724	-	-	-	-	-	-	-	Lipids and lipid-like molecules	Glycerophospholipids	Glycerophosphoserines	5.5743	4.7419	5.4041	4.7329	4.9123	4.7205	4.806	4.6138	4.6097	4.6444	4.8763	5.3977	4.8175	4.3955	4.7132	4.7459	4.7128
pos_2493	PC(20:3(8Z,11Z,14Z)/P-18:1(11Z))	metab_2471	-	HMDB0008424	816.585	pos	M+Na	C46H84NO7P	11.1606	0.016562	-	94.9	-3.19157	-	-	-	-	-	-	-	Lipids and lipid-like molecules	Glycerophospholipids	Glycerophosphocholines	5.4258	4.8055	5.3362	4.6228	4.8588	4.4706	4.8905	4.7357	4.8303	4.8009	4.9829	5.4892	4.7879	4.5916	4.7729	4.7602	4.7608
pos_2512	PC(14:0/20:2(11Z,14Z))	metab_2489	C00157	HMDB0007880;LMGP01011373	796.521	pos	M+K	C42H80NO8P	10.8748	0.0215783	-	76.1	-5.0386	-	Lipids	Phospholipids	map01100;map00564;map00590;map00591;map00592;map05231;map04723	Metabolic pathways; Glycerophospholipid metabolism; Arachidonic acid metabolism; Linoleic acid metabolism; alpha-Linolenic acid metabolism; Choline metabolism in cancer; Retrograde endocannabinoid signaling	Metabolism;Metabolism;Metabolism;Metabolism;Metabolism;Human Diseases;Organismal Systems	Global and overview maps;Lipid metabolism;Lipid metabolism;Lipid metabolism;Lipid metabolism;Cancer: overview;Nervous system	Lipids and lipid-like molecules	Glycerophospholipids	Glycerophosphocholines	5.392	5.2965	5.3397	5.2638	5.3127	5.2949	5.2832	5.2812	5.2839	5.2555	5.3283	5.3095	5.2897	5.1922	5.2415	5.2572	5.2583
pos_2557	PC(16:1(9Z)/18:2(9Z,12Z))	metab_2532	-	LMGP01010690;HMDB0008006	756.552	pos	M+H	C42H78NO8P	10.4793	0.00391586	-	81.9	-2.62233	-	-	-	-	-	-	-	Lipids and lipid-like molecules	Glycerophospholipids	Glycerophosphocholines	6.2843	6.0331	6.2703	6.0388	6.0365	6.0275	6.1121	6.1221	6.0666	6.0738	6.1952	6.4424	6.2104	6.2192	6.0827	6.086	6.0851
pos_2588	PC(16:1(9Z)/22:6(4Z,7Z,10Z,13Z,16Z,19Z))	metab_2563	-	LMGP01010696;HMDB0008023	826.533	pos	M+Na	C46H78NO8P	10.1283	0.00461995	-	96.5	-3.43654	-	-	-	-	-	-	-	Lipids and lipid-like molecules	Glycerophospholipids	Glycerophosphocholines	5.8609	5.7507	5.8254	5.7054	5.7391	5.7425	5.7733	5.8204	5.8422	5.8293	5.9155	6.094	5.9512	5.9478	5.8252	5.8236	5.8276
pos_2600	LysoPC(22:0)	metab_2575	C04230	HMDB0010398	602.416	pos	M+Na	C30H62NO7P	9.9766	0.0131409	-	63.2	0.270491	-	Lipids	Phospholipids	map00564;map05231	Glycerophospholipid metabolism; Choline metabolism in cancer	Metabolism;Human Diseases	Lipid metabolism;Cancer: overview	Lipids and lipid-like molecules	Glycerophospholipids	Glycerophosphocholines	5.2965	5.1652	5.1602	5.1511	5.1172	5.0406	5.2062	5.0694	5.0882	5.115	5.0726	5.1646	5.0174	4.8983	5.0686	5.0697	5.079
pos_2643	DG(15:0/18:4(6Z,9Z,12Z,15Z)/0:0)	metab_2616	-	HMDB0007077	597.448	pos	M+Na	C36H62O5	9.5627	0.0155939	-	75.8	-1.26003	-	-	-	-	-	-	-	Lipids and lipid-like molecules	Fatty Acyls	Lineolic acids and derivatives	5.3935	5.5757	5.4261	5.5318	5.4896	5.3366	5.4636	5.3312	5.4417	5.3302	5.4232	5.2952	5.3947	5.3772	5.4397	5.451	5.452
pos_2648	Pomonic acid	metab_2621	-	HMDB0035912	493.325	pos	M+Na	C30H46O4	9.5627	0.0324158	-	78.4	-7.63815	13849-90-6	-	-	-	-	-	-	Lipids and lipid-like molecules	Prenol lipids	Triterpenoids	4.7128	4.9108	4.8315	4.8869	4.8541	4.6341	4.7688	4.8409	4.9117	4.8428	4.8917	4.7732	4.8889	4.838	4.8838	4.8854	4.9087
pos_2658	LysoPC(20:0/0:0)	metab_2631	C04230	HMDB0010390	574.383	pos	M+Na	C28H58NO7P	9.4971	0.0189236	-	85.6	-2.46781	108341-80-6	Lipids	Phospholipids	map00564;map05231	Glycerophospholipid metabolism; Choline metabolism in cancer	Metabolism;Human Diseases	Lipid metabolism;Cancer: overview	Lipids and lipid-like molecules	Glycerophospholipids	Glycerophosphocholines	6.5551	6.5359	6.5612	6.5123	6.5513	6.5253	6.5888	6.5301	6.4827	6.5182	6.5203	6.5443	6.4155	6.4458	6.4969	6.5107	6.5117
pos_2664	PC(22:1(11Z)/0:0)	metab_2636	-	LMGP01050134	578.417	pos	M+H	C30H60NO7P	9.4754	0.00326848	66.1	-	-2.57984	-	-	-	-	-	-	-	-	-	-	4.9812	5.0314	5.025	4.927	5.0873	4.9902	5.0297	5.0095	5.0155	5.0273	5.0804	5.032	4.9395	4.9662	5.0102	5.0101	5.0127
pos_2665	Butanoyl PAF	metab_2637	-	-	552.401	pos	M+H	C28H58NO7P	9.4754	0.00908675	56.8	-	-2.3086	-	-	-	-	-	-	-	-	-	-	6.1701	6.0868	6.1275	6.0996	6.1316	6.1508	6.1308	6.091	6.067	6.1162	6.1236	6.1367	5.9828	6.0705	6.0878	6.0806	6.0815
pos_2676	Propanoyl phosphate	metab_2648	C02876	-	155.01	pos	M+H	C3H7O5P	9.3445	0.00469628	51.3	-	-2.86584	-	-	-	map01100;map00640	Metabolic pathways; Propanoate metabolism	Metabolism;Metabolism	Global and overview maps;Carbohydrate metabolism	-	-	-	3.6937	3.8046	3.7772	3.7587	3.9565	3.7902	3.9626	4.0697	3.7302	3.704	3.6221	3.5621	3.5997	3.5679	3.7724	3.769	3.7727
pos_2739	2-acetyl-1-alkyl-sn-glycero-3-phosphocholine	metab_2709	C04598	HMDB0062195	546.352	pos	M+Na	C26H54NO7P	8.9548	0.00110807	-	95.5	-2.75598	74389-68-7	-	-	map00565;map01100;map04080;map05310	Ether lipid metabolism; Metabolic pathways; Neuroactive ligand-receptor interaction; Asthma	Metabolism;Metabolism;Environmental Information Processing;Human Diseases	Lipid metabolism;Global and overview maps;Signaling molecules and interaction;Immune disease	Lipids and lipid-like molecules	Glycerophospholipids	Glycerophosphocholines	7.1993	7.2555	7.2146	7.2569	7.2521	7.2583	7.2437	7.2331	7.2684	7.2593	7.2419	7.1823	7.232	7.2179	7.2462	7.246	7.2469
pos_2746	Cholesterol glucuronide	metab_2716	C03033	HMDB0010330;LMST05010043	527.378	pos	M+H-2H2O	C33H54O7	8.9113	0.00237389	-	54.9	9.27667	17435-78-8	-	-	map01100;map00040;map04976	Metabolic pathways; Pentose and glucuronate interconversions; Bile secretion	Metabolism;Metabolism;Organismal Systems	Global and overview maps;Carbohydrate metabolism;Digestive system	Lipids and lipid-like molecules	Steroids and steroid derivatives	Steroidal glycosides	5.4955	5.55	5.4856	5.5354	5.5082	5.5877	5.5186	5.4966	5.5038	5.5149	5.5023	5.4672	5.4886	5.4665	5.5111	5.5103	5.5091
pos_2810	Octaethylene glycol	metab_2780	-	HMDB0094680	371.226	pos	M+H	C16H34O9	8.461	0.00381852	-	86.4	-3.10037	-	-	-	-	-	-	-	Organic oxygen compounds	Organooxygen compounds	Ethers	6.2416	6.3221	6.2492	6.3115	6.3154	6.309	6.3077	6.2783	6.3179	6.2954	6.2871	6.2376	6.2972	6.3056	6.2955	6.2947	6.2979
pos_2823	Dicyclopentadiene	metab_2793	C14411	-	133.101	pos	M+H	C10H12	8.3736	0.00667515	53	-	-2.66144	-	-	-	-	-	-	-	-	-	-	4.6464	4.5596	4.5659	4.5506	4.5528	4.5311	4.4326	4.2892	3.9069	3.9378	3.7695	3.6038	3.8383	3.6845	4.325	4.3219	4.3277
pos_2887	8(S)-HETrE	metab_2855	-	LMFA03050029	305.246	pos	M+H-H2O	C20H34O3	8.0077	0.00603112	74.6	-	-3.1971	-	-	-	-	-	-	-	-	-	-	4.0807	4.2343	4.1586	4.1599	4.2985	4.1217	4.0671	3.8169	4.0481	4.0893	4.0021	4.0696	3.8572	3.7425	4.0624	4.0576	4.0583
pos_2901	Calcitriol	metab_2869	C01673	HMDB0001903	480.344	pos	M+ACN+Na	C27H44O3	7.9447	0.0165528	-	53.1	-2.9967	32222-06-3	Hormones and transmitters	Steroid hormones	map01100;map05152;map04978;map04961;map00100;map04928	Metabolic pathways; Tuberculosis; Mineral absorption; Endocrine and other factor-regulated calcium reabsorption; Steroid biosynthesis; Parathyroid hormone synthesis, secretion and action	Metabolism;Human Diseases;Organismal Systems;Organismal Systems;Metabolism;Organismal Systems	Global and overview maps;Infectious disease: bacterial;Digestive system;Excretory system;Lipid metabolism;Endocrine system	Lipids and lipid-like molecules	Steroids and steroid derivatives	Vitamin D and derivatives	5.0625	5.184	5.078	5.1126	5.162	5.1207	5.1541	4.9242	4.9185	4.907	4.9235	4.8051	4.7784	4.8171	4.9872	4.9992	5.0001
pos_2923	5,7,9,11,13-tetradecapentaenoic acid	metab_2889	-	LMFA01030258	219.137	pos	M+H	C14H18O2	7.8368	0.0576988	78.8	-	-3.34235	-	-	-	-	-	-	-	-	-	-	4.2422	4.254	4.2143	4.3157	4.2263	4.2261	4.2713	4.1987	4.3645	4.3007	4.2897	4.142	4.1825	4.1557	4.1963	4.2387	4.242
pos_2943	Sphingosine 1-phosphate	metab_2907	C06124	HMDB0000277	362.244	pos	M+H-H2O	C18H38NO5P	7.7508	0.0377963	-	74.6	-2.92097	26993-30-6	-	-	map01100;map04666;map05152;map00600;map04080;map04020;map04371;map04072;map04071	Metabolic pathways; Fc gamma R-mediated phagocytosis; Tuberculosis; Sphingolipid metabolism; Neuroactive ligand-receptor interaction; Calcium signaling pathway; Apelin signaling pathway; Phospholipase D signaling pathway; Sphingolipid signaling pathway	Metabolism;Organismal Systems;Human Diseases;Metabolism;Environmental Information Processing;Environmental Information Processing;Environmental Information Processing;Environmental Information Processing;Environmental Information Processing	Global and overview maps;Immune system;Infectious disease: bacterial;Lipid metabolism;Signaling molecules and interaction;Signal transduction;Signal transduction;Signal transduction;Signal transduction	Lipids and lipid-like molecules	Sphingolipids	Phosphosphingolipids	4.4229	3.9168	4.0994	4.4078	4.1352	4.3976	4.2659	4.2985	4.2772	4.3574	4.1412	4.1219	4.1382	4.3476	4.2324	4.2605	4.2618
pos_2968	2-amino-14,16-dimethyloctadecan-3-ol	metab_2930	-	LMSP01080031	314.341	pos	M+H	C20H43NO	7.5985	0.017971	61	-	-3.62593	-	-	-	-	-	-	-	-	-	-	4.1498	4.269	4.1127	4.2257	4.1831	4.2217	4.1945	4.17	4.2151	4.229	4.1944	4.0926	4.1701	4.1955	4.1953	4.2097	4.1975
pos_2988	Cinncassiol A	metab_2950	C17645	HMDB0035164	383.203	pos	M+H	C20H30O7	7.49	0.0115163	-	63.3	-9.28915	73599-11-8	-	-	-	-	-	-	Lipids and lipid-like molecules	Prenol lipids	Terpene lactones	5.0034	5.0736	4.9889	5.0687	5.109	5.1007	5.0841	5.0307	5.0716	5.0634	5.0631	5.0033	5.0731	5.0837	5.1043	5.1125	5.1134
pos_2989	(all-Z)-8,11,14-Heptadecatrienal	metab_2951	C16343	HMDB0041333	271.205	pos	M+Na	C17H28O	7.49	0.0469616	-	71.8	5.9046	56797-44-5	-	-	map00592	alpha-Linolenic acid metabolism	Metabolism	Lipid metabolism	Lipids and lipid-like molecules	Fatty Acyls	Fatty aldehydes	3.9506	3.5655	4.1694	4.4663	3.8145	3.3485	3.8293	4.0507	3.7262	3.6745	3.6136	3.4584	4.1232	3.8365	3.9446	3.9754	3.9837
pos_3002	5-Methyl-2-furaldehyde	metab_2964	C11115	-	111.044	pos	M+H	C6H6O2	7.4256	0.00550103	79.6	-	-0.548973	-	-	-	-	-	-	-	-	-	-	3.8931	3.9826	3.8234	3.9492	3.9632	3.9009	3.913	3.9208	3.9257	3.9467	3.9418	3.8849	3.8576	3.9003	3.9523	3.9475	3.9494
pos_3013	(±)-Furaneol	metab_2975	-	HMDB0040594	129.054	pos	M+H	C6H8O3	7.4038	0.0124144	60.6	-	-2.18507	-	-	-	-	-	-	-	Organoheterocyclic compounds	Dihydrofurans	Furanones	3.7976	3.8271	3.723	3.8165	3.8367	3.7448	3.7608	3.7427	3.8057	3.7482	3.7711	3.719	3.7649	3.7278	3.7697	3.7601	3.7607
pos_3019	Decyl alcohol	metab_2981	C01633	HMDB0011624	358.367	pos	2M+ACN+H	C10H22O	7.3823	0.0055589	-	66.4	-3.73016	112-30-1	-	-	-	-	-	-	Lipids and lipid-like molecules	Fatty Acyls	Fatty alcohols	4.8158	4.8259	4.8791	4.7755	4.7988	4.7971	4.7657	4.7668	4.8274	4.854	4.9262	4.6799	4.784	4.7448	4.8171	4.8146	4.8195
pos_3025	2-heptyl-3,6-dihydroxy-5-(3-methylbut-2-enyl)benzaldehyde	metab_2987	-	-	269.189	pos	M+H-2H2O	C19H28O3	7.3386	0.0621654	67	-	-2.8372	-	-	-	-	-	-	-	-	-	-	4.1146	3.872	4.3222	4.6315	4.0649	3.6134	4.112	4.2891	4.0188	3.6954	4.0782	3.8734	4.2734	4.3577	4.1995	4.1531	4.2019
pos_3027	Dehydrovomifoliol	metab_2989	C04223;C02533	HMDB0036819;LMPR0103050009	187.111	pos	M+H-2H2O	C13H18O3	7.3386	0.0208052	-	77.1	-2.33412	15764-81-5	-	-	-	-	-	-	Lipids and lipid-like molecules	Prenol lipids	Sesquiterpenoids	4.5749	4.4199	4.8172	5.1063	4.6022	4.1923	4.5877	4.7767	4.5277	4.2411	4.5983	4.4109	4.7594	4.8429	4.6914	4.677	4.6938
pos_3049	17-Methyl-18-norandrosta-4,13(17)-dien-3-one	metab_3011	C15085	-	271.205	pos	M+H	C19H26O	7.1212	0.0513638	50.3	-	-3.28766	-	-	-	-	-	-	-	-	-	-	3.4673	3.2379	3.6331	3.906	3.4982	2.9877	3.4257	3.7774	3.4352	3.164	3.2009	3.228	3.609	3.5362	3.5605	3.5221	3.562
pos_3050	All-Trans-3,4-Didehydro-Retinoic acid	metab_3012	-	LMPR01090020	299.2	pos	M+H	C20H26O2	7.0997	0.00604455	52.2	-	-3.1509	-	-	-	-	-	-	-	-	-	-	3.7232	3.7631	4.0397	4.0862	3.7766	3.5975	3.7763	3.9471	3.8348	3.8403	3.8027	3.8426	3.9717	3.896	3.8572	3.8587	3.8536
pos_3053	Spisulosine	metab_3015	-	LMSP01080032	286.31	pos	M+H	C18H39NO	7.078	0.00606874	54.5	-	-3.21012	-	-	-	-	-	-	-	-	-	-	4.022	4.0872	3.9746	4.0891	4.1018	4.0834	4.0485	4.0715	4.0731	4.0496	4.0788	4.0315	4.0988	4.0264	4.0359	4.0404	4.0406
pos_3057	Methyl (3b,11x)-3-Hydroxy-8-oxo-6-eremophilen-12-oate	metab_3019	-	HMDB0041229	263.163	pos	M+H-H2O	C16H24O4	7.0357	0.0212108	-	68.6	-2.99747	64964-00-7	-	-	-	-	-	-	Lipids and lipid-like molecules	Prenol lipids	Sesquiterpenoids	3.6826	3.7896	3.9188	3.9902	3.6491	3.7438	3.9412	3.2705	3.6787	3.7051	3.7669	3.7216	3.6875	3.7458	3.8047	3.8208	3.8052
pos_3064	Eicosanoyl-EA	metab_3026	-	LMFA08040038	356.351	pos	M+H	C22H45NO2	6.9699	0.0326562	67.2	-	-3.10544	-	-	-	-	-	-	-	-	-	-	4.5393	4.2772	4.5269	4.3236	4.2498	4.3826	4.3316	4.8863	4.6549	5.0686	4.6466	4.2992	4.8148	4.6264	4.5927	4.5692	4.5951
pos_3086	N,N-dimethyl-Safingol	metab_3048	-	LMSP01080056	330.336	pos	M+H	C20H43NO2	6.817	0.00633152	83.3	-	-3.14148	-	-	-	-	-	-	-	-	-	-	5.082	4.8136	5.0474	4.7835	4.7265	4.8551	4.8315	5.0083	4.882	5.1746	4.8917	4.5468	4.8895	4.7842	4.8713	4.8728	4.8767
pos_3095	Phytosphingosine	metab_3057	C12144	LMSP01030001;HMDB0004610	282.278	pos	M+H-2H2O	C18H39NO3	6.7291	0.0138704	53.5	-	-2.78286	554-62-1	-	-	map00600;map01100	Sphingolipid metabolism; Metabolic pathways	Metabolism;Metabolism	Lipid metabolism;Global and overview maps	Organic nitrogen compounds	Organonitrogen compounds	Amines	4.4829	4.4164	4.1789	4.3673	4.3218	4.2774	4.4819	4.4389	4.3163	4.3204	4.3274	4.2756	4.2838	4.1377	4.3602	4.3717	4.3629
pos_3100	LPC(18:2)	metab_3062	-	-	520.338	pos	M+H	C26H50NO7P	6.6849	0.0941853	92	-	-2.45363	-	-	-	-	-	-	-	-	-	-	3.5784	2.4672	3.2945	3.8062	3.3227	3.2005	3.1806	2.7292	2.4538	3.0659	2.8512	4.2545	3.4153	2.9215	2.6537	2.7228	2.6539
pos_3112	3-hydroxyhexadecanoyl carnitine	metab_3074	-	HMDB0061642	398.325	pos	M+H-H2O	C23H45NO5	6.5767	0.00207123	-	65.7	-2.72777	-	-	-	-	-	-	-	Lipids and lipid-like molecules	Fatty Acyls	Fatty acid esters	4.6142	4.7623	5.0167	5.0128	4.758	4.8219	4.8943	5.0006	5.2268	5.0045	5.0973	5.1418	5.1519	5.018	5.0503	5.0485	5.0495
pos_3113	6-Hydroxyshogaol	metab_3075	-	HMDB0041249	331.129	pos	M+K	C17H24O4	6.5767	0.0160633	-	52.1	-4.0224	143114-93-6	-	-	-	-	-	-	Benzenoids	Phenols	Methoxyphenols	3.8684	3.922	3.854	3.9356	3.9054	3.9125	3.9065	4.7762	4.3809	4.7494	4.2945	3.8068	4.6778	4.5316	4.2493	4.2611	4.2618
pos_3134	1,2-Dimethyl-4-(6-methyl-4-heptenyl)-1,3-cyclohexadiene	metab_3096	-	HMDB0037740	241.194	pos	M+Na	C16H26	6.5102	0.0127367	-	55.6	7.38745	-	-	-	-	-	-	-	Hydrocarbons	Unsaturated hydrocarbons	Branched unsaturated hydrocarbons	2.3558	2.6567	2.0809	2.6648	2.6402	2.1389	2.1455	2.6429	2.8836	2.8304	2.1225	2.0341	2.0937	2.1139	3.5748	3.584	3.5849
pos_3158	1,2,3-Trihydroxybenzene	metab_3120	C01108	HMDB0013674	127.039	pos	M+H	C6H6O3	6.3166	0.0245653	72.1	-	-1.90719	87-66-1	-	-	-	-	-	-	Benzenoids	Phenols	Benzenetriols and derivatives	3.7786	3.6347	3.7234	3.8583	3.8798	3.8805	3.8752	3.8467	3.8335	3.8541	3.7062	3.6783	3.861	3.9308	3.7574	3.7753	3.7767
pos_3159	Xi-4-Hydroxy-4-methyl-2-cyclohexen-1-one	metab_3121	-	HMDB0033629	91.0544	pos	M+H-2H2O	C7H10O2	6.3166	0.0114115	-	52.5	1.74516	-	-	-	-	-	-	-	Organic oxygen compounds	Organooxygen compounds	Carbonyl compounds	3.941	3.9032	3.8314	3.9492	3.9202	3.9791	4.0023	3.9681	3.9499	3.9886	3.772	3.8315	4.0279	4.0124	3.9042	3.9124	3.9132
pos_3160	Pectachol	metab_3122	-	HMDB0039064	460.268	pos	M+NH4	C26H34O6	6.2946	0.0212857	-	55.2	-3.15946	81729-14-8	-	-	-	-	-	-	Phenylpropanoids and polyketides	Coumarins and derivatives	Not Available	5.3754	5.3206	5.2353	5.3229	5.3107	5.3901	5.3833	5.4205	5.4028	5.4167	5.2915	5.3472	5.5101	5.4723	5.3777	5.3936	5.394
pos_3161	(±)-threo-1-(p-Hydroxyphenyl)propylene glycol 4'-glucoside	metab_3123	-	HMDB0033068	295.117	pos	M+H-2H2O	C15H22O8	6.2946	0.017621	-	53.9	-2.92938	-	-	-	-	-	-	-	Organic oxygen compounds	Organooxygen compounds	Carbohydrates and carbohydrate conjugates	4.5654	4.5437	4.3972	4.5017	4.5929	4.6259	4.5323	4.6136	4.5932	4.6111	4.3946	4.4726	4.6355	4.6923	4.5489	4.5632	4.5516
pos_3164	2-Indanone	metab_3126	C07727	-	133.064	pos	M+H	C9H8O	6.2946	0.00802544	63.7	-	-2.38138	-	-	-	-	-	-	-	-	-	-	4.7937	4.7739	4.6902	4.7891	4.8075	4.7864	4.7787	4.8655	4.7875	4.8365	4.6259	4.6649	4.924	4.9007	4.7672	4.7626	4.7603
pos_3165	Alpha-Methylstyrene	metab_3127	C14395	HMDB0059899	119.085	pos	M+H	C9H10	6.2946	0.00178941	54.2	-	-1.36063	-	-	-	-	-	-	-	Benzenoids	Benzene and substituted derivatives	Phenylpropenes	6.393	6.3576	6.2869	6.396	6.3993	6.3926	6.3925	6.4852	6.445	6.4873	6.2991	6.3132	6.5497	6.54	6.3961	6.3976	6.3965
pos_3167	Styrene	metab_3129	C19506;C07083	HMDB0034240	105.07	pos	M+H	C8H8	6.2946	0.0317017	58.6	-	0.249949	100-42-5	-	-	map01100	Metabolic pathways	Metabolism	Global and overview maps	Benzenoids	Benzene and substituted derivatives	Styrenes	4.1014	4.0871	4.0145	4.1246	4.1418	4.1445	4.1245	4.124	4.1274	4.1627	4.0111	3.9998	4.1972	4.1662	4.0982	4.0754	4.1006
pos_3175	(R)-Heraclenol 2'-(3-methylbutanoate)	metab_3137	-	HMDB0039059	421.188	pos	M+CH3OH+H	C21H24O7	6.188	0.0649185	-	58	7.12234	-	-	-	-	-	-	-	Phenylpropanoids and polyketides	Coumarins and derivatives	Furanocoumarins	3.4005	3.4756	3.7886	4.1922	3.4354	2.554	3.536	3.9397	3.5177	3.1925	3.4135	3.1664	3.6024	3.718	3.5982	3.6384	3.6535
pos_3194	3-hydroxytetradecanoyl carnitine	metab_3156	-	HMDB0061640	370.294	pos	M+H-H2O	C21H41NO5	6.0348	0.00572203	-	54.7	-2.82749	-	-	-	-	-	-	-	Lipids and lipid-like molecules	Fatty Acyls	Fatty acid esters	4.5909	4.7659	5.0112	4.9685	4.7724	4.8037	4.8229	4.9264	5.1848	5.0408	5.0795	5.0889	5.115	4.9616	4.9935	4.9985	4.9959
pos_3214	Jasmonic Acid	metab_3176	C08491	HMDB0032797;LMFA02020001	193.122	pos	M+H-H2O	C12H18O3	5.8826	0.00841922	79.8	-	-2.17836	59366-47-1	-	-	map01100;map00592	Metabolic pathways; alpha-Linolenic acid metabolism	Metabolism;Metabolism	Global and overview maps;Lipid metabolism	Lipids and lipid-like molecules	Fatty Acyls	Lineolic acids and derivatives	4.2156	4.3505	4.2715	4.4022	4.2393	4.1268	4.2144	4.0849	4.2288	4.1619	4.1921	4.0721	4.2433	4.1871	4.2751	4.281	4.2819
pos_3216	Tetradecanol	metab_3178	-	HMDB0011638	253.194	pos	M+K	C14H30O	5.8826	0.0110104	-	51.8	6.80153	112-72-1	-	-	-	-	-	-	Lipids and lipid-like molecules	Fatty Acyls	Fatty alcohols	3.7208	3.621	3.9891	4.2666	3.6267	3.3525	3.7107	4.004	3.6955	3.4858	3.6151	3.5899	3.9245	3.9064	3.9099	3.9177	3.9187
pos_3218	1,4,6-Trimethylnaphthalene	metab_3180	-	-	171.116	pos	M+H	C13H14	5.8826	0.0419795	78.2	-	-3.06978	-	-	-	-	-	-	-	-	-	-	3.1298	3.1783	3.4567	3.6864	3.207	2.8457	3.2253	3.4311	3.3033	3.0728	3.1185	3.0864	3.2757	3.2322	3.4258	3.3953	3.4285
pos_3227	Oleyl alcohol	metab_3188	-	LMFA05000684;HMDB0029632	286.31	pos	M+NH4	C18H36O	5.8602	0.0270261	-	69.1	-3.31555	143-28-2	-	-	-	-	-	-	Lipids and lipid-like molecules	Fatty Acyls	Fatty alcohols	4.2942	4.2455	4.1656	4.2783	4.2507	4.2413	4.2156	4.1882	4.266	4.1724	4.2512	4.2371	4.2041	4.1993	4.2376	4.2393	4.2586
pos_3237	PGA3	metab_3197	-	LMFA03010140	333.205	pos	M+H	C20H28O4	5.7733	0.0190413	82.3	-	-3.22843	-	-	-	-	-	-	-	-	-	-	3.8674	3.85	4.0117	4.3146	3.7593	3.5404	3.7588	4.2034	4.0116	3.756	3.8765	3.7234	3.9725	3.9432	4.0254	4.0393	4.0403
pos_3239	Dodecanoylcarnitine	metab_3199	-	HMDB0002250;LMFA07070062	344.278	pos	M+H	C19H37NO4	5.7076	0.00419081	69.3	-	-3.04239	25518-54-1	-	-	-	-	-	-	Lipids and lipid-like molecules	Fatty Acyls	Fatty acid esters	4.4199	4.5134	4.6378	4.6677	4.5352	4.5481	4.5116	4.5508	4.7974	4.6587	4.6946	4.6766	4.6567	4.5548	4.7354	4.7368	4.7332
pos_3241	2-Hydroxyestrone-1-S-glutathione	metab_3201	-	HMDB0012623	633.254	pos	M+ACN+H	C28H37N3O9S	5.6857	0.00883096	-	66.4	-7.95446	-	-	-	-	-	-	-	Organic acids and derivatives	Carboxylic acids and derivatives	Amino acids, peptides, and analogues	4.1282	4.4921	4.3037	4.5554	4.4737	4.5235	4.6208	4.6596	4.6875	4.7226	4.6679	4.5542	4.8253	4.4843	4.7568	4.7497	4.7507
pos_3263	Cadalene	metab_3223	-	LMPR0103330007;HMDB0059698	199.148	pos	M+H	C15H18	5.6412	0.0470406	54.4	-	-2.56935	-	-	-	-	-	-	-	Lipids and lipid-like molecules	Prenol lipids	Sesquiterpenoids	2.3571	2.6644	2.7262	3.0722	2.8028	2.4462	2.4878	3.0172	2.3317	2.4852	2.2655	2.7351	2.5131	2.7205	3.7232	3.7585	3.7596
pos_3265	Neocnidilide	metab_3225	C17002	HMDB0034450	159.116	pos	M+H-2H2O	C12H18O2	5.6412	0.0115802	-	56	-2.14417	4567-33-3	-	-	-	-	-	-	Organoheterocyclic compounds	Isobenzofurans	Not Available	3.1947	3.2472	3.2674	3.5086	3.1793	3.3185	3.3715	3.3035	3.2917	3.2197	3.1407	3.2068	3.2707	3.348	3.8554	3.8569	3.8475
pos_3266	2,6-Dimethylnaphthalene	metab_3226	C14330	HMDB0059764	157.101	pos	M+H	C12H12	5.6412	0.00944432	76	-	-2.61669	-	-	-	-	-	-	-	Benzenoids	Naphthalenes	Not Available	2.1566	2.6658	2.6094	3.1253	2.727	2.5126	2.5378	2.7853	2.7077	2.6733	2.7827	2.7281	2.5275	2.5754	3.4434	3.4359	3.4368
pos_3274	MG(15:0/0:0/0:0)	metab_3234	-	HMDB0011563	334.294	pos	M+NH4	C18H36O4	5.5759	0.0253656	-	50.1	-3.58773	-	-	-	-	-	-	-	Lipids and lipid-like molecules	Glycerolipids	Monoradylglycerols	3.5578	3.6109	3.8305	3.7871	3.7875	3.8443	3.6062	4.0077	4.3026	4.2566	4.2378	3.664	4.2955	3.9139	4.0459	4.0659	4.0482
pos_3280	Xestoaminol C	metab_3240	-	LMSP01080033	230.247	pos	M+H	C14H31NO	5.5331	0.0266538	77.5	-	-3.16599	-	-	-	-	-	-	-	-	-	-	5.3187	5.2601	5.2501	5.2771	5.2904	5.2389	5.3088	5.3559	5.3051	5.3993	5.2975	5.1936	5.247	5.2871	5.2496	5.2512	5.2703
pos_3282	Tanacetol A	metab_3242	-	HMDB0035722	277.179	pos	M+H-H2O	C17H26O4	5.4887	0.0279745	-	66.2	-3.25967	86778-06-5	-	-	-	-	-	-	Lipids and lipid-like molecules	Prenol lipids	Sesquiterpenoids	3.5094	3.6696	3.8579	4.0553	3.6571	3.6759	3.8838	3.1994	3.5767	3.2621	3.4461	3.2715	3.3136	3.1336	3.7442	3.7667	3.7637
pos_3283	3-carboxy-4-methyl-5-pentyl-2-furanpropanoic acid	metab_3243	-	HMDB0061643	251.127	pos	M+H-H2O	C14H20O5	5.4887	0.00416467	-	56.4	-3.44874	-	-	-	-	-	-	-	Lipids and lipid-like molecules	Fatty Acyls	Fatty acids and conjugates	3.844	3.8446	3.8435	3.8765	3.8087	3.6645	3.7775	3.7886	3.8314	3.7808	3.6578	3.7829	3.7835	3.7914	3.7931	3.7938	3.7904
pos_3295	5alpha-pregnan-3beta,20alpha-diol disulfate	metab_3255	-	HMDB0094650	279.092	pos	M+ACN+H	C10H11N3O2S	5.402	0.0034464	-	59.8	6.02096	-	-	-	-	-	-	-	Lipids and lipid-like molecules	Steroids and steroid derivatives	Sulfated steroids	4.8632	4.8871	4.8507	4.9149	4.9247	4.9141	4.8931	4.8636	4.875	4.8112	4.9014	4.8124	4.869	4.9044	4.8929	4.8899	4.8908
pos_3298	3-(2,4-Cyclopentadien-1-ylidene)-5alpha-androstan-17beta-ol	metab_3258	C14915	-	339.267	pos	M+H	C24H34O	5.3798	0.112322	77.2	-	-3.6746	-	-	-	-	-	-	-	-	-	-	2.8099	1.6465	2.8372	2.1614	1.6648	2.7715	0.517	2.8751	0.7661	3.4905	2.0494	2.9796	3.1925	2.2355	3.2969	3.2349	3.2023
pos_3309	3-Oxododecanoic acid	metab_3269	C02367	HMDB0010727	237.148	pos	M+Na	C12H22O3	5.3365	0.0107792	-	63.9	7.62959	-	-	-	-	-	-	-	Organic acids and derivatives	Keto acids and derivatives	Medium-chain keto acids and derivatives	4.108	4.2138	4.4261	4.3318	4.0163	4.0136	4.1793	4.0644	4.2502	4.2999	4.3324	4.3618	4.3318	4.3543	4.2003	4.2093	4.2027
pos_3312	Ceratodictyol	metab_3272	-	-	348.31	pos	M+NH4	C19H38O4	5.2921	0.00436071	51.4	-	-3.17966	-	-	-	-	-	-	-	-	-	-	3.2922	3.1307	3.3524	3.1316	3.4959	3.0835	3.0332	4.6449	4.1402	4.6238	4.0993	3.4483	4.5659	4.2417	4.1047	4.1072	4.1034
pos_3319	9(R)-HODE	metab_3279	-	-	279.231	pos	M+H-H2O	C18H32O3	5.2265	0.0297721	53.2	-	-2.8762	-	-	-	-	-	-	-	-	-	-	2.4325	2.9609	2.7814	2.9198	2.9767	2.5837	2.832	2.5362	2.5627	2.7327	2.9351	2.646	2.8385	2.4855	3.1591	3.1604	3.1819
pos_3358	11,12,13-Trinor-1,3,5-bisabolatrien-10-oic acid	metab_3318	-	HMDB0039643	193.122	pos	M+H	C12H16O2	4.8764	0.0897323	60.6	-	-2.18683	-	-	-	-	-	-	-	Lipids and lipid-like molecules	Prenol lipids	Monoterpenoids	2.4472	3.1934	3.1645	3.1332	2.7371	3.1611	3.3393	2.7266	2.6902	2.6812	2.9298	2.5381	2.9381	3.1643	3.0372	2.9701	2.9727
pos_3415	3,6,7-Trihydroxy-4'-methoxyflavone 7-rhamnoside	metab_3375	-	LMPK12111586;HMDB0041455	429.117	pos	M+H-H2O	C22H22O10	4.5899	0.0127134	-	73.6	-2.6141	-	-	-	-	-	-	-	Phenylpropanoids and polyketides	Flavonoids	Flavonoid glycosides	4.3437	4.4313	4.3292	4.4285	4.4063	4.4072	4.3947	4.3403	4.4147	4.4445	4.4212	4.3278	4.4352	4.4145	4.4021	4.4036	4.3933
pos_3422	(R)-1,3-Octanediol	metab_3382	-	LMFA05000564;HMDB0029359	334.294	pos	2M+ACN+H	C8H18O2	4.5678	0.0175928	-	55.2	-3.6872	120727-18-6	-	-	-	-	-	-	Lipids and lipid-like molecules	Fatty Acyls	Fatty alcohols	4.4886	4.3474	4.527	4.3111	4.2948	4.378	4.2891	5.1924	4.8895	5.306	4.7683	4.0962	5.1198	4.749	4.789	4.7754	4.7764
pos_3428	15-cyclohexyl pentanor PGF2alpha	metab_3388	-	-	349.236	pos	M+H-H2O	C21H34O5	4.5248	0.0260756	69.4	-	-2.91319	-	-	-	-	-	-	-	-	-	-	3.4773	4.5194	4.6332	4.31	4.2697	4.288	4.4239	3.6216	3.6877	3.6217	4.0452	4.1675	4.3526	4.4574	4.2315	4.2116	4.2125
pos_3430	Avocadynofuran	metab_3390	-	HMDB0030933	269.189	pos	M+Na	C17H26O	4.5035	0.0333797	-	50.6	6.22941	24708-33-6	-	-	-	-	-	-	Organoheterocyclic compounds	Heteroaromatic compounds	Not Available	3.3826	3.6706	3.9636	4.1476	3.6811	3.1758	3.508	4.0796	3.3375	3.1626	3.353	3.5644	3.7418	3.6709	3.6677	3.6864	3.6964
pos_3461	7-Hydroxyhexadecanoic acid	metab_3421	-	HMDB0112185	290.268	pos	M+NH4	C16H32O3	3.9586	0.0652922	-	63.4	-3.47208	16899-02-8	-	-	-	-	-	-	Lipids and lipid-like molecules	Fatty Acyls	Fatty acids and conjugates	2.0989	2.1521	2.0846	2.1656	2.1356	2.1427	2.1367	3.6828	2.8469	3.5387	2.8797	2.0378	3.4699	3.1248	2.9625	3.0108	2.9627
pos_3498	5-O-Methylgenistein	metab_3457	-	LMPK12050338	302.101	pos	M+NH4	C16H12O5	3.5854	0.0107013	53.8	-	-3.39187	-	-	-	-	-	-	-	-	-	-	2.9698	3.3842	3.3662	3.4156	3.4509	3.5176	3.5026	3.533	3.7771	3.7018	3.572	3.5232	3.6015	3.5061	3.5555	3.5569	3.5641
pos_3503	5-(3',4',5'-Trihydroxyphenyl)-gamma-valerolactone-3'-O-glucuronide	metab_3462	-	HMDB0059984	383.1	pos	M+H-H2O	C17H20O11	3.5418	0.00343203	-	65.6	7.33688	-	-	-	-	-	-	-	Organic oxygen compounds	Organooxygen compounds	Carbohydrates and carbohydrate conjugates	2.8509	2.9224	2.769	2.9814	2.7881	2.7124	3.0063	5.3951	5.0217	5.3542	4.8391	4.4382	5.1849	5.1937	4.8757	4.8772	4.8787
pos_3513	7-Hydroxy-6-methyl-8-ribityl lumazine	metab_3472	C05995	HMDB0004256	361.138	pos	M+CH3OH+H	C12H16N4O7	3.4333	0.0325535	-	74.2	8.58567	-	-	-	map00740	Riboflavin metabolism	Metabolism	Metabolism of cofactors and vitamins	Organoheterocyclic compounds	Pteridines and derivatives	Not Available	2.5257	3.4558	3.8942	3.2991	3.4909	3.4533	3.4027	3.1519	3.2766	2.918	3.1706	2.8817	3.0008	2.9628	3.3354	3.3109	3.3113
pos_3514	Ethyl 3-hydroxydodecanoate	metab_3473	-	HMDB0059850	262.237	pos	M+NH4	C14H28O3	3.4333	0.00380265	-	69.4	-3.42932	-	-	-	-	-	-	-	Lipids and lipid-like molecules	Fatty Acyls	Fatty alcohols	4.9788	4.7725	5.0554	4.6919	4.7681	4.8514	4.7241	5.7048	5.3892	5.7177	5.2716	4.5493	5.4811	5.2693	5.274	5.2771	5.2764
pos_3524	Oxolan-3-one	metab_3482	-	HMDB0002523	87.0443	pos	M+H	C4H6O2	3.4116	0.0564575	73.3	-	3.15715	22929-52-8	-	-	-	-	-	-	Organoheterocyclic compounds	Dihydrofurans	Furanones	2.5918	2.6512	2.5638	2.6505	2.7528	2.656	2.7007	3.3767	3.108	3.3044	3.0226	2.6823	3.2102	3.1692	2.9863	2.9445	2.9888
pos_3525	2-Methylfuran	metab_3483	-	HMDB0013749	83.0495	pos	M+H	C5H6O	3.4116	0.0153553	58.7	-	4.41328	534-22-5	-	-	-	-	-	-	Organoheterocyclic compounds	Heteroaromatic compounds	Not Available	2.6553	2.7289	2.5875	2.7127	2.807	2.7592	2.7215	3.9765	3.5807	3.9215	3.4411	3.0847	3.79	3.6907	3.4178	3.4191	3.4299
pos_3538	16-Hydroxy hexadecanoic acid	metab_3496	C18218	HMDB0006294	290.268	pos	M+NH4	C16H32O3	3.3464	0.0285873	-	82.8	-3.4811	-	-	-	map01100	Metabolic pathways	Metabolism	Global and overview maps	Lipids and lipid-like molecules	Fatty Acyls	Fatty acids and conjugates	2.045	2.0981	2.9298	2.1116	3.0383	2.4441	2.5883	4.446	3.8567	4.4276	3.892	3.2235	4.1971	4.0958	3.8426	3.844	3.8646
pos_3539	Lumichrome	metab_3497	C01727	-	243.087	pos	M+H	C12H10N4O2	3.3464	0.00708225	59.6	-	-3.10997	-	-	-	map00740	Riboflavin metabolism	Metabolism	Metabolism of cofactors and vitamins	-	-	-	4.4579	4.491	4.4335	4.5991	4.4876	4.5947	4.4196	4.4481	4.46	4.5595	4.5198	4.3039	4.3157	4.4169	4.5114	4.5056	4.5066
pos_3566	Acetaldehyde butyl phenethyl acetal	metab_3524	-	HMDB0037820	223.169	pos	M+H	C14H22O2	3.1708	0.0238274	-	66.5	-3.12443	64577-91-9	-	-	-	-	-	-	Benzenoids	Benzene and substituted derivatives	Not Available	3.5025	3.3091	3.0439	3.0491	3.3204	3.2964	3.2114	3.2251	2.7926	2.8821	3.3076	2.936	3.0537	3.2688	3.2791	3.2622	3.2812
pos_3568	Nitroethane	metab_3526	C01837	-	76.0398	pos	M+H	C2H5NO2	3.1708	0.0168912	56.7	-	6.08797	-	-	-	-	-	-	-	-	-	-	2.6808	2.5684	2.5157	2.7895	2.6844	2.6975	2.6928	2.5465	2.9294	2.7473	2.6935	2.5476	2.5188	2.5612	2.6768	2.6633	2.675
pos_3575	2-Methylindoline	metab_3533	-	-	134.096	pos	M+H	C9H11N	3.1273	0.00938055	53.5	-	-2.19649	-	-	-	-	-	-	-	-	-	-	3.8693	3.7759	3.5354	3.7647	3.6578	3.7087	3.6237	3.3776	3.345	3.4513	3.4676	3.3692	3.2948	3.387	3.5901	3.598	3.5925
pos_3597	Genistein	metab_3555	C06563;C09126	HMDB0003217;LMPK12050218	271.059	pos	M+H	C15H10O5	2.9298	0.00859296	75.3	-	-3.17251	446-72-0	-	-	map01100	Metabolic pathways	Metabolism	Global and overview maps	Phenylpropanoids and polyketides	Isoflavonoids	Isoflav-2-enes	3.6599	3.9617	3.6514	4.1204	3.9902	3.7227	3.7934	3.9121	3.9232	3.5315	3.6564	3.5963	3.5432	3.7929	3.8214	3.8229	3.8285
pos_3601	Naringenin	metab_3559	C00509	LMPK12140001;HMDB0002670	273.075	pos	M+H	C15H12O5	2.8869	0.0178519	60.6	-	-3.36112	480-41-1	-	-	map01100	Metabolic pathways	Metabolism	Global and overview maps	Phenylpropanoids and polyketides	Flavonoids	Flavans	2.564	2.9567	3.5579	3.2974	2.9859	3.2059	3.2399	2.8776	3.1309	3.0311	3.1281	2.5118	2.3508	2.5416	3.1912	3.2042	3.2052
pos_3609	N-Cinnamoylglycine	metab_3567	-	-	188.07	pos	M+H-H2O	C11H11NO3	2.7989	0.00464408	55.7	-	-2.07194	-	-	-	-	-	-	-	-	-	-	3.0738	3.4159	3.772	3.3994	3.1096	3.0725	3.1706	2.8917	2.767	3.0498	3.4278	3.2431	3.3536	2.9114	3.3058	3.3073	3.3098
pos_3627	L,L-Cyclo(leucylprolyl)	metab_3585	-	HMDB0034276	211.144	pos	M+H	C11H18N2O2	2.646	0.0864037	53.5	-	-2.72289	2873-36-1	-	-	-	-	-	-	Organic acids and derivatives	Carboxylic acids and derivatives	Amino acids, peptides, and analogues	3.471	3.3605	3.2437	3.3538	3.3165	3.4809	3.2941	2.9154	2.8599	3.1446	3.2165	2.9466	2.9661	3.2281	3.2432	3.1776	3.2454
pos_3668	S-(Formylmethyl)glutathione	metab_3626	C14871	HMDB0060507	350.101	pos	M+H	C12H19N3O7S	2.3833	0.0222624	-	50.7	-2.83108	-	-	-	map00980	Metabolism of xenobiotics by cytochrome P450	Metabolism	Xenobiotics biodegradation and metabolism	Organic acids and derivatives	Carboxylic acids and derivatives	Amino acids, peptides, and analogues	4.3895	4.4096	4.3183	4.6288	4.3571	4.145	4.3207	4.4159	4.245	4.4501	4.1992	4.2578	4.2231	4.3542	4.3613	4.363	4.3454
pos_3740	L-Tryptophan	metab_3698	C00078	HMDB0000929	205.097	pos	M+H	C11H12N2O2	2.2729	0.013215	94.5	-	-2.86639	73-22-3	Peptides	Amino acids	map01100;map04978;map05143;map00260;map01210;map04974;map00380;map01230;map00970;map04726;map00400;map05230	Metabolic pathways; Mineral absorption; African trypanosomiasis; Glycine, serine and threonine metabolism; 2-Oxocarboxylic acid metabolism; Protein digestion and absorption; Tryptophan metabolism; Biosynthesis of amino acids; Aminoacyl-tRNA biosynthesis; Serotonergic synapse; Phenylalanine, tyrosine and tryptophan biosynthesis; Central carbon metabolism in cancer	Metabolism;Organismal Systems;Human Diseases;Metabolism;Metabolism;Organismal Systems;Metabolism;Metabolism;Genetic Information Processing;Organismal Systems;Metabolism;Human Diseases	Global and overview maps;Digestive system;Infectious disease: parasitic;Amino acid metabolism;Global and overview maps;Digestive system;Amino acid metabolism;Global and overview maps;Translation;Nervous system;Amino acid metabolism;Cancer: overview	Organoheterocyclic compounds	Indoles and derivatives	Indolyl carboxylic acids and derivatives	3.8526	4.0652	3.8877	4.1013	3.8258	4.0547	3.9826	3.7597	3.7927	3.8303	3.9899	3.8377	3.7424	3.9247	3.9497	3.9606	3.9522
pos_3795	OR-1855	metab_3753	-	HMDB0060860	226.097	pos	M+Na	C11H13N3O	2.0768	0.0522101	-	63.6	8.6242	-	-	-	-	-	-	-	Benzenoids	Benzene and substituted derivatives	Aniline and substituted anilines	2.3604	2.7013	3.8315	2.8414	1.982	2.429	2.683	1.7768	1.7982	1.7802	2.8994	3.0451	2.691	1.7772	2.85	2.813	2.8099
pos_3806	Kynurenic acid	metab_3764	C01717	HMDB0000715	190.049	pos	M+H	C10H7NO3	2.0111	0.0213776	50.8	-	-2.67135	492-27-3	-	-	map01100;map00380	Metabolic pathways; Tryptophan metabolism	Metabolism;Metabolism	Global and overview maps;Amino acid metabolism	Organoheterocyclic compounds	Quinolines and derivatives	Quinoline carboxylic acids	4.0393	3.8555	3.5545	4.0708	3.6949	4.0241	3.7925	3.7362	3.602	3.7021	3.8249	3.6241	3.3777	3.6227	3.8723	3.8559	3.8569
pos_3873	4-Chlorobenzaldehyde	metab_3831	C06648	-	141.01	pos	M+H	C7H5ClO	1.7554	0.00226575	53.8	-	-2.6274	-	-	-	-	-	-	-	-	-	-	5.5657	5.6215	5.5587	5.6263	5.6309	5.5935	5.6305	5.6124	5.605	5.5954	5.6089	5.551	5.5796	5.6383	5.602	5.6001	5.601
pos_3880	Betaine aldehyde	metab_3838	C00576	HMDB0001252	147.063	pos	M+2Na-H	C5H12NO+	1.7147	0.0102854	-	64	-1.45428	7418-61-3	-	-	map01100;map00260	Metabolic pathways; Glycine, serine and threonine metabolism	Metabolism;Metabolism	Global and overview maps;Amino acid metabolism	Organic nitrogen compounds	Organonitrogen compounds	Quaternary ammonium salts	5.269	5.479	5.3048	5.3902	5.3728	5.297	5.3393	5.3652	5.353	5.3302	5.356	5.2386	5.3882	5.4715	5.3581	5.3595	5.3664
pos_3883	6-Methylquinoline	metab_3841	-	HMDB0033115	144.08	pos	M+H	C10H9N	1.7147	0.0127369	65.5	-	-2.32148	91-62-3	-	-	-	-	-	-	Organoheterocyclic compounds	Quinolines and derivatives	Not Available	5.8447	6.0349	5.8571	5.9534	5.9243	5.8701	5.9106	5.9348	5.9308	5.9016	5.9268	5.8203	5.9438	6.0286	5.927	5.9325	5.9381
pos_3899	Asp-Phe	metab_3857	-	-	245.091	pos	M+H-2H2O	C13H16N2O5	1.6527	0.0360601	55.1	-	-2.67666	-	-	-	-	-	-	-	-	-	-	3.7819	3.6677	3.4212	3.8431	3.4914	3.5539	3.7073	3.4511	3.3638	3.393	3.5693	3.1592	3.4938	3.4	3.6679	3.6407	3.6414
pos_3923	5'-Deoxy-5'-(methylthio)adenosine	metab_3881	C00170	-	298.096	pos	M+H	C11H15N5O3S	1.6087	0.0220898	81.5	-	-2.21019	-	-	-	map01100;map00270	Metabolic pathways; Cysteine and methionine metabolism	Metabolism;Metabolism	Global and overview maps;Amino acid metabolism	-	-	-	3.7694	3.8646	3.691	3.8522	3.7429	3.9222	3.9357	3.642	3.8402	3.7767	3.9485	3.9241	3.8746	3.8303	3.8048	3.8215	3.8215
pos_3927	1-Methoxy-1H-indole-3-acetonitrile	metab_3885	-	HMDB0040973	187.086	pos	M+H	C11H10N2O	1.6087	0.0580664	76.2	-	-2.51075	30536-48-2	-	-	-	-	-	-	Organoheterocyclic compounds	Indoles and derivatives	Indoles	3.5988	3.9293	4.5005	4.0255	4.2129	4.228	4.1344	4.0471	4.1834	4.0862	4.1281	4.1277	4.0365	4.106	4.1945	4.1975	4.2389
pos_3976	Isopropyl apiosylglucoside	metab_3934	-	HMDB0041513	319.135	pos	M+H-2H2O	C14H26O10	1.4998	0.0487815	-	68.3	-9.37359	147742-24-3	-	-	-	-	-	-	Organic oxygen compounds	Organooxygen compounds	Carbohydrates and carbohydrate conjugates	2.7652	2.861	2.7508	3.4273	3.6823	2.8092	2.8032	4.2216	4.0075	3.722	3.8348	3.6587	3.3338	3.6422	3.7512	3.717	3.7133
pos_3998	Benzaldehyde	metab_3955	C00261	HMDB0006115	107.049	pos	M+H	C7H6O	1.435	0.00839307	66.6	-	0.14961	100-52-7	-	-	map01100	Metabolic pathways	Metabolism	Global and overview maps	Benzenoids	Benzene and substituted derivatives	Benzoyl derivatives	4.9411	5.0638	4.9265	4.9644	4.9994	4.9865	4.9686	4.9643	4.9331	4.9019	4.9532	4.8445	4.8643	4.932	4.9641	4.9668	4.9713
pos_3999	Toluene	metab_3956	C01455	HMDB0034168	93.0701	pos	M+H	C7H8	1.435	0.0308735	-	55	2.08093	108-88-3	-	-	map01100	Metabolic pathways	Metabolism	Global and overview maps	Benzenoids	Benzene and substituted derivatives	Toluenes	4.176	4.3046	4.1455	4.2224	4.2134	4.2261	4.2021	4.2001	4.1849	4.0904	4.2001	4.0947	4.0801	4.1858	4.1787	4.1801	4.2024
pos_4004	Noradrenochrome	metab_3961	-	HMDB0013030	198.076	pos	M+CH3OH+H	C8H7NO3	1.4154	0.0270903	-	75.9	-2.78252	490-89-1	-	-	-	-	-	-	Organoheterocyclic compounds	Indoles and derivatives	Not Available	3.2746	3.2313	3.0755	3.4243	3.3484	3.4578	3.3301	3.7729	3.6073	3.4026	3.4137	3.1788	3.1549	3.1738	3.3663	3.3677	3.3872
pos_4021	4-Amino-m-cresol	metab_3978	-	-	124.076	pos	M+H	C7H9NO	1.3935	0.0189483	59.8	-	-1.44161	-	-	-	-	-	-	-	-	-	-	3.7901	3.8342	3.8751	3.8994	3.7833	3.7446	3.8607	3.9276	3.7762	3.9381	3.7027	3.8487	3.7093	3.996	3.847	3.8324	3.8333
pos_4065	N-Formyl-4-amino-5-aminomethyl-2-methylpyrimidine	metab_4022	C19872	-	167.092	pos	M+H	C7H10N4O	1.3053	0.00673747	50.3	-	-2.64789	-	-	-	map00730;map01100;map02010	Thiamine metabolism; Metabolic pathways; ABC transporters	Metabolism;Metabolism;Environmental Information Processing	Metabolism of cofactors and vitamins;Global and overview maps;Membrane transport	-	-	-	3.8987	3.8483	3.2788	3.7798	3.5843	3.7696	3.8492	3.641	3.636	3.6168	3.6399	3.7735	3.7515	3.876	3.7257	3.7302	3.7311
pos_4068	Serotonin	metab_4025	C00780	HMDB0000259	177.102	pos	M+H	C10H12N2O	1.2832	0.0180106	87	-	-2.61896	50-67-9	Peptides;Hormones and transmitters	Amines;Neurotransmitters	map01100;map04750;map04540;map04976;map04024;map04080;map04726;map04742;map00380;map04721	Metabolic pathways; Inflammatory mediator regulation of TRP channels; Gap junction; Bile secretion; cAMP signaling pathway; Neuroactive ligand-receptor interaction; Serotonergic synapse; Taste transduction; Tryptophan metabolism; Synaptic vesicle cycle	Metabolism;Organismal Systems;Cellular Processes;Organismal Systems;Environmental Information Processing;Environmental Information Processing;Organismal Systems;Organismal Systems;Metabolism;Organismal Systems	Global and overview maps;Sensory system;Cellular community - eukaryotes;Digestive system;Signal transduction;Signaling molecules and interaction;Nervous system;Sensory system;Amino acid metabolism;Nervous system	Organoheterocyclic compounds	Indoles and derivatives	Tryptamines and derivatives	4.1617	4.2353	4.1746	4.2707	4.2243	4.1854	4.174	4.0795	4.2706	4.2264	4.228	4.0959	4.1263	4.2524	4.2444	4.2305	4.2314
pos_4071	YC-1	metab_4028	-	-	305.128	pos	M+H	C19H16N2O2	1.2611	0.0245322	60	-	-3.06463	-	-	-	-	-	-	-	-	-	-	4.602	4.5822	4.3322	4.7477	4.6479	4.5993	4.7323	4.6721	4.6802	4.6899	4.6316	4.6615	4.59	4.8314	4.6695	4.6522	4.6719
pos_4072	3-Indoleacetic Acid	metab_4029	C00954	-	176.07	pos	M+H	C10H9NO2	1.2611	0.0206414	77.3	-	-2.95098	-	-	-	map01100;map00380	Metabolic pathways; Tryptophan metabolism	Metabolism;Metabolism	Global and overview maps;Amino acid metabolism	-	-	-	3.9269	4.03	3.9123	3.9821	3.9665	3.9905	3.9824	3.9744	4	3.9704	3.9469	3.8719	3.9373	4.0283	4.0342	4.0183	4.0192
pos_4116	4-Hydroxybenzaldehyde	metab_4073	C00633	HMDB0011718	123.044	pos	M+H	C7H6O2	0.9784	0.00213692	85	-	-1.37884	123-08-0	-	-	map01100	Metabolic pathways	Metabolism	Global and overview maps	Organic oxygen compounds	Organooxygen compounds	Carbonyl compounds	5.1645	5.2413	5.0763	5.1634	5.1291	5.0919	5.0325	5.1827	5.1534	5.0988	5.1394	5.0129	4.9718	5.0888	5.1441	5.1456	5.1439
pos_4194	Acetone oxime	metab_4150	C01995	-	74.0605	pos	M+H	C3H7NO	0.7877	0.0169452	64.1	-	6.35709	-	-	-	-	-	-	-	-	-	-	3.3962	3.514	3.2225	3.409	3.4724	3.3704	3.3209	3.2133	3.24	3.2127	3.287	3.2529	3.2175	3.3878	3.317	3.3184	3.3303
pos_4241	Histamine	metab_4197	C00388	HMDB0000870	112.087	pos	M+H	C5H9N3	0.7029	0.0373568	62.6	-	-0.568855	51-45-6	Peptides;Hormones and transmitters;Hormones and transmitters	Amines;Other hormones;Neurotransmitters	map01100;map05310;map04664;map04750;map00340;map04971;map04974;map04080;map04721	Metabolic pathways; Asthma; Fc epsilon RI signaling pathway; Inflammatory mediator regulation of TRP channels; Histidine metabolism; Gastric acid secretion; Protein digestion and absorption; Neuroactive ligand-receptor interaction; Synaptic vesicle cycle	Metabolism;Human Diseases;Organismal Systems;Organismal Systems;Metabolism;Organismal Systems;Organismal Systems;Environmental Information Processing;Organismal Systems	Global and overview maps;Immune disease;Immune system;Sensory system;Amino acid metabolism;Digestive system;Digestive system;Signaling molecules and interaction;Nervous system	Organic nitrogen compounds	Organonitrogen compounds	Amines	3.6506	3.7254	3.5337	3.6756	3.6348	3.6804	3.6024	2.9745	3.2525	3.4152	3.6379	3.3529	3.495	3.5992	3.5242	3.5253	3.5525
pos_4249	Cytosine	metab_4205	C00380	HMDB0000630	112.05	pos	M+H	C4H5N3O	0.682	0.00326143	65.4	-	-0.550301	71-30-7	Nucleic acids	Bases	map00240;map01100	Pyrimidine metabolism; Metabolic pathways	Metabolism;Metabolism	Nucleotide metabolism;Global and overview maps	Organoheterocyclic compounds	Diazines	Pyrimidines and pyrimidine derivatives	3.9801	4.0246	4.0243	4.177	4.0366	4.089	4.0255	4.0925	4.2105	4.2006	4.2091	4.1058	4.1173	4.0773	4.1306	4.1321	4.1292
pos_4254	Sucrose	metab_4210	C00089	HMDB0000258	365.104	pos	M+Na	C12H22O11	0.6413	0.0161096	71.7	-	-3.08599	57-50-1	Carbohydrates	Oligosaccharides	map01100;map04973;map02010;map00052;map00500;map04742	Metabolic pathways; Carbohydrate digestion and absorption; ABC transporters; Galactose metabolism; Starch and sucrose metabolism; Taste transduction	Metabolism;Organismal Systems;Environmental Information Processing;Metabolism;Metabolism;Organismal Systems	Global and overview maps;Digestive system;Membrane transport;Carbohydrate metabolism;Carbohydrate metabolism;Sensory system	Organic oxygen compounds	Organooxygen compounds	Carbohydrates and carbohydrate conjugates	4.0905	4.3267	4.1971	4.9145	4.3199	4.1877	4.1685	5.0709	5.0604	4.3482	4.264	4.398	4.3555	4.196	4.6436	4.6567	4.6459
pos_4261	L-Proline	metab_4217	C00148	HMDB0000162	116.071	pos	M+H	C5H9NO2	0.6413	0.00856667	63.6	-	-0.805786	147-85-3	Peptides	Amino acids	map01100;map04978;map02010;map00330;map01230;map04974;map00970;map05230	Metabolic pathways; Mineral absorption; ABC transporters; Arginine and proline metabolism; Biosynthesis of amino acids; Protein digestion and absorption; Aminoacyl-tRNA biosynthesis; Central carbon metabolism in cancer	Metabolism;Organismal Systems;Environmental Information Processing;Metabolism;Metabolism;Organismal Systems;Genetic Information Processing;Human Diseases	Global and overview maps;Digestive system;Membrane transport;Amino acid metabolism;Global and overview maps;Digestive system;Translation;Cancer: overview	Organic acids and derivatives	Carboxylic acids and derivatives	Amino acids, peptides, and analogues	4.8091	4.8778	4.8021	4.8458	4.8544	4.7996	4.7751	4.8126	4.7618	4.7355	4.7264	4.6985	4.7049	4.7673	4.8027	4.8043	4.7972
pos_4265	Acetylcholine	metab_4221	C01996	HMDB0000895	146.117	pos	M+H	C7H15NO2	0.6223	0.00447537	57.4	-	-3.11573	51-84-3	Hormones and transmitters	Neurotransmitters	map00564;map04810;map04972;map04970;map04971;map04976;map04024;map04080;map04911;map04725;map04742;map04721;map05033	Glycerophospholipid metabolism; Regulation of actin cytoskeleton; Pancreatic secretion; Salivary secretion; Gastric acid secretion; Bile secretion; cAMP signaling pathway; Neuroactive ligand-receptor interaction; Insulin secretion; Cholinergic synapse; Taste transduction; Synaptic vesicle cycle; Nicotine addiction	Metabolism;Cellular Processes;Organismal Systems;Organismal Systems;Organismal Systems;Organismal Systems;Environmental Information Processing;Environmental Information Processing;Organismal Systems;Organismal Systems;Organismal Systems;Organismal Systems;Human Diseases	Lipid metabolism;Cell motility;Digestive system;Digestive system;Digestive system;Digestive system;Signal transduction;Signaling molecules and interaction;Endocrine system;Nervous system;Sensory system;Nervous system;Substance dependence	Organic nitrogen compounds	Organonitrogen compounds	Quaternary ammonium salts	4.733	4.8839	4.9389	5.0456	4.7588	4.9831	4.9597	4.8888	4.9474	4.9691	4.8095	4.9053	4.9682	4.9493	4.9687	4.9701	4.9663
pos_4267	Creatine	metab_4223	C00300	HMDB0000064	132.076	pos	M+H	C4H9N3O2	0.6223	0.00724669	77	-	-2.29416	57-00-1	-	-	map01100;map00330;map00260	Metabolic pathways; Arginine and proline metabolism; Glycine, serine and threonine metabolism	Metabolism;Metabolism;Metabolism	Global and overview maps;Amino acid metabolism;Amino acid metabolism	Organic acids and derivatives	Carboxylic acids and derivatives	Amino acids, peptides, and analogues	4.7061	4.8512	4.7196	4.8087	4.731	4.7716	4.8874	4.8913	4.8847	4.8815	4.923	4.9363	4.9192	4.8823	4.8268	4.8209	4.8218
pos_4274	L-Arginine	metab_4230	C00062	HMDB0000517	175.118	pos	M+H	C6H14N4O2	0.6022	0.0333615	82.7	-	-2.83279	74-79-3	Peptides	Amino acids	map01100;map00220;map00970;map05146;map00472;map02010;map00330;map05142;map01230;map04974;map05014;map05230;map04150	Metabolic pathways; Arginine biosynthesis; Aminoacyl-tRNA biosynthesis; Amoebiasis; D-Arginine and D-ornithine metabolism; ABC transporters; Arginine and proline metabolism; Chagas disease (American trypanosomiasis); Biosynthesis of amino acids; Protein digestion and absorption; Amyotrophic lateral sclerosis (ALS); Central carbon metabolism in cancer; mTOR signaling pathway	Metabolism;Metabolism;Genetic Information Processing;Human Diseases;Metabolism;Environmental Information Processing;Metabolism;Human Diseases;Metabolism;Organismal Systems;Human Diseases;Human Diseases;Environmental Information Processing	Global and overview maps;Amino acid metabolism;Translation;Infectious disease: parasitic;Metabolism of other amino acids;Membrane transport;Amino acid metabolism;Infectious disease: parasitic;Global and overview maps;Digestive system;Neurodegenerative disease;Cancer: overview;Signal transduction	Organic acids and derivatives	Carboxylic acids and derivatives	Amino acids, peptides, and analogues	4.3915	4.5691	4.5196	4.5151	4.5612	4.5392	4.5029	4.576	4.5124	4.553	4.5203	4.5574	4.6308	4.5759	4.5639	4.5386	4.5395
pos_4276	(R)-(+)-2-Pyrrolidone-5-carboxylic acid	metab_4232	C02237	-	130.05	pos	M+H	C5H7NO3	0.6022	0.0144935	77.1	-	-2.14787	-	-	-	map01100;map00471	Metabolic pathways; D-Glutamine and D-glutamate metabolism	Metabolism;Metabolism	Global and overview maps;Metabolism of other amino acids	-	-	-	4.4566	4.4106	4.4299	4.4484	4.3845	4.4096	4.3984	4.5878	4.4889	4.4294	4.3689	4.4759	4.5227	4.4309	4.5134	4.5021	4.5031
pos_4279	3-methyl pyruvic acid	metab_4235	C00109	LMFA01060002	103.039	pos	M+H	C4H6O3	0.6022	0.0120238	75.9	-	1.10449	-	Organic acids	Carboxylic acids	map01100;map00640;map00290;map01210;map00270;map01230;map00260	Metabolic pathways; Propanoate metabolism; Valine, leucine and isoleucine biosynthesis; 2-Oxocarboxylic acid metabolism; Cysteine and methionine metabolism; Biosynthesis of amino acids; Glycine, serine and threonine metabolism	Metabolism;Metabolism;Metabolism;Metabolism;Metabolism;Metabolism;Metabolism	Global and overview maps;Carbohydrate metabolism;Amino acid metabolism;Global and overview maps;Amino acid metabolism;Global and overview maps;Amino acid metabolism	-	-	-	4.619	4.6827	4.7597	4.8428	4.6851	4.7435	4.8063	5.0489	4.9156	4.9554	4.8374	4.9474	4.9862	4.968	4.834	4.8396	4.8292
pos_4280	Trimethylamine N-oxide	metab_4236	C01104	HMDB0000925	76.0761	pos	M+H	C3H9NO	0.6022	0.0253993	92.8	-	5.70825	1184-78-7	-	-	map01100	Metabolic pathways	Metabolism	Global and overview maps	Organic nitrogen compounds	Organonitrogen compounds	Aminoxides	3.8142	3.8134	3.7735	3.9556	3.8608	4.0723	3.845	3.5049	3.4886	3.8054	3.712	3.4475	3.5496	3.6379	3.6573	3.6773	3.6597
pos_4317	3-Amino-2-piperidone	metab_4272	-	HMDB0000323	159.05	pos	M+2Na-H	C5H10N2O	0.5429	0.0510943	-	51.9	-4.04157	1892-22-4	-	-	-	-	-	-	Organic acids and derivatives	Carboxylic acids and derivatives	Amino acids, peptides, and analogues	3.8917	3.9757	3.943	3.9365	3.884	3.8919	3.8768	3.955	3.9891	3.9617	3.9686	3.802	3.9816	3.9234	3.9575	3.9975	3.962
pos_4324	Inosinic acid	metab_4279	C00130	HMDB0000175	313.035	pos	M+H-2H2O	C10H13N4O8P	0.5225	0.00541652	-	53.2	4.41361	131-99-7	-	-	map01100;map01523;map04742;map00230	Metabolic pathways; Antifolate resistance; Taste transduction; Purine metabolism	Metabolism;Human Diseases;Organismal Systems;Metabolism	Global and overview maps;Drug resistance: antineoplastic;Sensory system;Nucleotide metabolism	Nucleosides, nucleotides, and analogues	Purine nucleotides	Purine ribonucleotides	4.7089	4.8224	4.6972	4.7374	4.8534	4.8334	4.7406	4.8622	4.6798	4.5922	4.5942	4.5796	4.6091	4.7922	4.7401	4.7378	4.7425
neg_6	Uric acid	metab_4368	C00366	HMDB0000289	167.02	neg	M-H, M+Na-2H, 2M-H	C5H4N4O3	0.7677	0.0191756	73.3	-	-7.17257	69-93-2	-	-	map01100;map04976;map00230	Metabolic pathways; Bile secretion; Purine metabolism	Metabolism;Organismal Systems;Metabolism	Global and overview maps;Digestive system;Nucleotide metabolism	Organoheterocyclic compounds	Imidazopyrimidines	Purines and purine derivatives	5.9575	6.0314	5.9081	5.9309	6.0112	5.9759	5.8812	5.8644	5.9154	5.8906	5.7661	5.7872	5.7194	5.7789	5.8952	5.8799	5.8822
neg_8	Malic acid	metab_4370	C00149;C00711;C03668	HMDB0000744	133.013	neg	M-H, M+Na-2H, M-H2O-H	C4H6O5	0.7255	0.0292802	72.2	-	-9.95866	6915-15-7	Organic acids;-;-	Carboxylic acids;-;-	map01100;map00630;map05211;map05200;map04964;map01200;map00620;map04922;map00020;map05230;map04742	Metabolic pathways; Glyoxylate and dicarboxylate metabolism; Renal cell carcinoma; Pathways in cancer; Proximal tubule bicarbonate reclamation; Carbon metabolism; Pyruvate metabolism; Glucagon signaling pathway; Citrate cycle (TCA cycle); Central carbon metabolism in cancer; Taste transduction	Metabolism;Metabolism;Human Diseases;Human Diseases;Organismal Systems;Metabolism;Metabolism;Organismal Systems;Metabolism;Human Diseases;Organismal Systems	Global and overview maps;Carbohydrate metabolism;Cancer: specific types;Cancer: overview;Excretory system;Global and overview maps;Carbohydrate metabolism;Endocrine system;Carbohydrate metabolism;Cancer: overview;Sensory system	Organic acids and derivatives	Hydroxy acids and derivatives	Beta hydroxy acids and derivatives	5.2413	5.0728	4.7483	4.9897	4.8974	4.9957	4.9263	4.8251	4.9243	4.9232	4.9447	4.9305	4.8717	4.7504	4.9345	4.9396	4.9153
neg_9	N-Acetyl-DL-serine	metab_4371	-	-	128.034	neg	M-H2O-H, M-H, M+Na-2H	C5H9NO4	0.6028	0.00962639	54.7	-	-9.45174	-	-	-	-	-	-	-	-	-	-	4.8935	4.8031	4.6832	4.7406	4.7425	4.7123	4.6096	4.5152	4.5211	4.5053	4.5462	4.4818	4.4865	4.5112	4.6365	4.6282	4.6318
neg_10	Citric acid	metab_4372	C00158	HMDB0000094	191.019	neg	M-H, M+Na-2H, M-H2O-H	C6H8O7	0.8095	0.0108772	62.4	-	-5.09403	77-92-9	Organic acids	Carboxylic acids	map01100;map00630;map01210;map01200;map01230;map00250;map04922;map00020;map05230;map04742	Metabolic pathways; Glyoxylate and dicarboxylate metabolism; 2-Oxocarboxylic acid metabolism; Carbon metabolism; Biosynthesis of amino acids; Alanine, aspartate and glutamate metabolism; Glucagon signaling pathway; Citrate cycle (TCA cycle); Central carbon metabolism in cancer; Taste transduction	Metabolism;Metabolism;Metabolism;Metabolism;Metabolism;Metabolism;Organismal Systems;Metabolism;Human Diseases;Organismal Systems	Global and overview maps;Carbohydrate metabolism;Global and overview maps;Global and overview maps;Global and overview maps;Amino acid metabolism;Endocrine system;Carbohydrate metabolism;Cancer: overview;Sensory system	Organic acids and derivatives	Carboxylic acids and derivatives	Tricarboxylic acids and derivatives	5.0127	4.9893	5.0402	5.0519	4.8381	4.9165	4.8941	4.7154	4.9943	5.1235	5.0991	4.9602	4.9235	4.777	4.9954	5.0001	4.9907
neg_20	Traumatic Acid	metab_4382	C16308	LMFA01170002;HMDB0000933	227.128	neg	M-H, M+Na-2H, M-H2O-H	C12H20O4	4.9883	0.0316814	72.5	-	-2.9799	6402-36-4	-	-	map00592	alpha-Linolenic acid metabolism	Metabolism	Lipid metabolism	Lipids and lipid-like molecules	Fatty Acyls	Fatty acids and conjugates	3.9757	3.3969	3.4045	3.6887	3.1176	3.1564	3.1671	3.7719	3.6644	3.7942	3.6963	3.9236	3.3967	3.406	3.5977	3.6194	3.6236
neg_23	Hexadecanedioic acid	metab_4385	C08260;C19615	HMDB0000672;LMFA01170022	285.207	neg	M-H, M+Na-2H, M-H2O-H	C16H30O4	7.3464	0.0120902	77.2	-	-0.730002	505-54-4	-	-	map01100	Metabolic pathways	Metabolism	Global and overview maps	Lipids and lipid-like molecules	Fatty Acyls	Fatty acids and conjugates	4.1757	4.3505	4.2429	4.3167	4.2618	4.2717	4.3283	4.2253	4.3373	4.3	4.3842	4.336	4.3337	4.1694	4.2977	4.3069	4.3067
neg_25	(±)20-HDoHE	metab_4387	-	-	343.227	neg	M-H, M+Na-2H, M-H2O-H	C22H32O3	7.7237	0.0122659	56	-	-1.14093	-	-	-	-	-	-	-	-	-	-	5.4773	5.5107	5.5652	5.4073	5.5057	5.4502	5.3412	5.182	5.3923	5.3381	5.2791	5.4119	5.2304	5.0969	5.3808	5.3703	5.3745
neg_27	LPC(16:0)	metab_4389	C04230	LMGP01050018	540.33	neg	M+FA-H, 2M+FA-H, M+Cl	C24H50NO7P	8.2294	0.00539273	83.3	-	-0.40987	-	Lipids	Phospholipids	map00564;map05231	Glycerophospholipid metabolism; Choline metabolism in cancer	Metabolism;Human Diseases	Lipid metabolism;Cancer: overview	-	-	-	7.395	7.3686	7.3516	7.3927	7.3574	7.353	7.3708	7.3477	7.369	7.372	7.3552	7.3259	7.3442	7.3273	7.3339	7.3297	7.3336
neg_28	(±)13-HpODE	metab_4390	-	-	311.223	neg	M-H, M+Na-2H, M-H2O-H	C18H32O4	7.6349	0.00477491	78.6	-	-0.520174	-	-	-	-	-	-	-	-	-	-	4.8374	5.0405	4.8757	4.9821	5.0251	4.9007	5.0283	5.1001	4.9977	4.9588	5.0659	4.8846	4.9478	4.919	4.9932	4.9912	4.9953
neg_35	Gamma-Glutamylleucine	metab_4397	-	HMDB0011171	281.112	neg	M-H2O-H, M-H, M+Na-2H	C11H20N2O5	1.9022	0.0178464	53.3	-	-2.30315	2566-39-4	-	-	-	-	-	-	Organic acids and derivatives	Carboxylic acids and derivatives	Amino acids, peptides, and analogues	4.9108	4.8044	4.6858	4.8061	4.745	4.7791	4.7481	4.7797	4.6347	4.6078	4.7991	4.7182	4.5778	4.723	4.6817	4.6926	4.6967
neg_50	Indolelactic acid	metab_4412	C02043	HMDB0000671	204.066	neg	M-H, M+Na-2H, M-H2O-H	C11H11NO3	3.1357	0.00477041	85.9	-	-4.25331	1821-52-9	-	-	-	-	-	-	Organoheterocyclic compounds	Indoles and derivatives	Indolyl carboxylic acids and derivatives	4.9364	4.8053	4.6662	4.8557	4.6899	4.7398	4.7192	4.5045	4.6119	4.6049	4.6028	4.526	4.5235	4.5978	4.6566	4.654	4.6581
neg_76	L-Glutamine	metab_4438	C00064	HMDB0000641	145.061	neg	M-H2O-H, M-H	C5H10N2O3	0.6028	0.00748561	66.8	-	-9.59858	56-85-9	Peptides	Amino acids	map01100;map00630;map00220;map00230;map04964;map00471;map02010;map00910;map04978;map01230;map00240;map00250;map04974;map00970;map04727;map05230;map04724	Metabolic pathways; Glyoxylate and dicarboxylate metabolism; Arginine biosynthesis; Purine metabolism; Proximal tubule bicarbonate reclamation; D-Glutamine and D-glutamate metabolism; ABC transporters; Nitrogen metabolism; Mineral absorption; Biosynthesis of amino acids; Pyrimidine metabolism; Alanine, aspartate and glutamate metabolism; Protein digestion and absorption; Aminoacyl-tRNA biosynthes…	Metabolism;Metabolism;Metabolism;Metabolism;Organismal Systems;Metabolism;Environmental Information Processing;Metabolism;Organismal Systems;Metabolism;Metabolism;Metabolism;Organismal Systems;Genetic Information Processing;Organismal Systems;Human Diseases;Organismal Systems	Global and overview maps;Carbohydrate metabolism;Amino acid metabolism;Nucleotide metabolism;Excretory system;Metabolism of other amino acids;Membrane transport;Energy metabolism;Digestive system;Global and overview maps;Nucleotide metabolism;Amino acid metabolism;Digestive system;Translation;Nervous system;Cancer: overview;Nervous system	Organic acids and derivatives	Carboxylic acids and derivatives	Amino acids, peptides, and analogues	4.927	4.9085	4.8941	4.8458	4.8885	4.7965	4.7507	4.9026	4.8481	4.7304	4.6979	4.8401	4.877	4.8066	4.8675	4.8611	4.8654
neg_135	Ethyl glucuronide	metab_4497	-	HMDB0010325	267.073	neg	M-H, M+FA-H	C8H14O7	0.8095	0.0223896	-	60.1	-3.25063	17685-04-0	-	-	-	-	-	-	Organic oxygen compounds	Organooxygen compounds	Carbohydrates and carbohydrate conjugates	3.0487	4.3154	5.6348	3.8897	4.663	4.0429	3.9793	3.3562	5.2602	5.359	5.1565	4.4678	5.0027	4.9861	4.9849	4.9902	4.9712
neg_196	Valproic acid glucuronide	metab_4558	-	HMDB0000901	319.139	neg	M-H2O-H, M-H	C14H24O8	2.2767	0.00619291	-	53.7	-0.87086	60113-83-9	-	-	-	-	-	-	Organic oxygen compounds	Organooxygen compounds	Carbohydrates and carbohydrate conjugates	5.1239	4.155	4.2545	4.5021	4.3845	4.6726	4.2022	5.028	4.7805	4.7058	4.4406	4.9601	4.2374	4.4858	4.7264	4.7273	4.7314
neg_226	2,3-Dihydroxybenzoic acid	metab_4588	C00196	HMDB0000397	153.018	neg	M-H2O-H, M-H	C7H6O4	2.7839	0.0158914	71	-	-8.5744	303-38-8	-	-	-	-	-	-	Benzenoids	Benzene and substituted derivatives	Benzoic acids and derivatives	4.7641	4.736	4.7508	4.746	4.6902	4.5869	4.6964	4.5653	4.5943	4.6103	4.5398	4.56	4.5567	4.6179	4.5979	4.6028	4.6115
neg_251	Pantothenic Acid	metab_4613	C00864	HMDB0000210	218.103	neg	M-H, M+Na-2H	C9H17NO5	1.5302	0.0095551	50.1	-	-3.46479	79-83-4	Vitamins and Cofactors	Vitamins	map01100;map00770;map00410;map04977	Metabolic pathways; Pantothenate and CoA biosynthesis; beta-Alanine metabolism; Vitamin digestion and absorption	Metabolism;Metabolism;Metabolism;Organismal Systems	Global and overview maps;Metabolism of cofactors and vitamins;Metabolism of other amino acids;Digestive system	Organic oxygen compounds	Organooxygen compounds	Alcohols and polyols	4.7149	4.5287	4.3507	4.5524	4.544	4.6	4.508	4.4738	4.4319	4.3387	4.4244	4.4312	4.3358	4.2881	4.4503	4.4517	4.458
neg_253	[4-(7-hydroxy-3,4-dihydro-2H-1-benzopyran-3-yl)phenyl]oxidanesulfonic acid	metab_4615	-	HMDB0141213	321.044	neg	M-H, M+Na-2H	C15H14O6S	3.6864	0.00903554	-	73.5	-0.888512	-	-	-	-	-	-	-	Phenylpropanoids and polyketides	Isoflavonoids	Isoflavans	6.0888	5.9498	5.9974	6.1434	5.906	5.9743	6.023	5.8425	5.7967	5.9404	5.9108	5.7632	5.7685	5.8179	5.9258	5.9306	5.9229
neg_271	2,2'-(3-methylcyclohexane-1,1-diyl)diacetic acid	metab_4633	-	-	213.112	neg	M-H, M+Na-2H	C11H18O4	4.4578	0.0286303	62.1	-	-3.77476	-	-	-	-	-	-	-	-	-	-	3.5422	3.0311	2.9162	3.3172	2.6755	2.8576	2.8054	3.264	3.219	3.384	3.2006	3.4658	2.986	2.9174	3.1517	3.1763	3.1615
neg_301	11-Dehydro-thromboxane B2	metab_4663	C05964	HMDB0004242;LMFA03030004;LMFA03030014	349.202	neg	M-H2O-H, M-H	C20H32O6	5.099	0.0171705	-	55.5	-0.624316	67910-12-7	Lipids	Eicosanoids	map00590;map01100;map04726	Arachidonic acid metabolism; Metabolic pathways; Serotonergic synapse	Metabolism;Metabolism;Organismal Systems	Lipid metabolism;Global and overview maps;Nervous system	Lipids and lipid-like molecules	Fatty Acyls	Eicosanoids	4.0073	3.8707	4.1579	4.3572	3.9774	3.7766	3.9477	4.3295	4.0276	3.785	3.8392	3.9152	4.0758	4.0639	4.0747	4.0851	4.0892
neg_324	10-hydroxy-2E-decenoic acid	metab_4686	-	LMFA01050157	185.117	neg	M-H2O-H, M-H	C10H18O3	5.7414	0.015662	54.3	-	-6.44664	-	-	-	-	-	-	-	-	-	-	4.533	4.5026	4.5029	4.5453	4.4984	4.5484	4.4694	4.2864	4.2547	4.3222	4.4362	4.3739	4.3386	4.4477	4.4051	4.4143	4.4184
neg_332	1b-Hydroxycholic acid	metab_4694	-	HMDB0000307	405.264	neg	M-H2O-H, M-H	C24H40O6	5.9638	0.0192946	-	60.6	-0.59748	80875-94-1	-	-	-	-	-	-	Lipids and lipid-like molecules	Steroids and steroid derivatives	Bile acids, alcohols and derivatives	2.7343	4.0876	3.7505	4.3718	4.0384	2.8966	3.9246	4.7941	5.1522	4.5253	4.5387	4.4816	4.1369	4.0727	5.102	5.1141	5.1182
neg_342	Prostaglandin lactone-diol	metab_4704	-	HMDB0240213	267.16	neg	M-H, M+Na-2H	C15H24O4	6.1644	0.0124189	-	52.4	-0.772665	26054-67-1	-	-	-	-	-	-	Lipids and lipid-like molecules	Fatty Acyls	Fatty alcohols	4.3499	3.9171	3.9618	4.1292	3.8585	3.7259	3.7596	4.2	4.1293	4.2073	4.0767	4.3381	4.0404	3.9224	4.088	4.0977	4.097
neg_354	Tetradecanedioic acid	metab_4716	C11002	HMDB0000872;LMFA01170018	257.175	neg	M-H, M+Na-2H	C14H26O4	6.4759	0.00854519	85.9	-	-1.29613	821-38-5	-	-	-	-	-	-	Lipids and lipid-like molecules	Fatty Acyls	Fatty acids and conjugates	4.4512	4.4854	4.4402	4.5807	4.4949	4.4894	4.5717	4.361	4.5009	4.4541	4.4709	4.3752	4.3923	4.3618	4.4828	4.4861	4.4902
neg_362	(±)9-HpODE	metab_4724	-	-	311.223	neg	M-H, M+Na-2H	C18H32O4	6.4759	0.0120335	77.2	-	-0.428288	-	-	-	-	-	-	-	-	-	-	4.8519	4.9459	4.691	4.8876	4.9015	4.7204	4.897	4.2202	4.6574	4.7132	4.7803	4.6285	4.6505	4.6928	4.7476	4.7539	4.758
neg_367	(±)12,13-DiHOME	metab_4729	-	-	313.238	neg	M-H2O-H, M-H	C18H34O4	6.8324	0.010913	82.3	-	-0.856081	-	-	-	-	-	-	-	-	-	-	5.2914	5.4	5.1395	5.3502	5.3228	5.1257	5.3057	4.5046	5.1189	5.1727	5.2458	5.1438	5.1127	5.1427	5.1758	5.183	5.1848
neg_368	PGA1	metab_4730	C04685	LMFA03010005	335.222	neg	M-H, M+FA-H	C20H32O4	6.8324	0.0183392	57.1	-	-2.49717	-	Lipids	Eicosanoids	-	-	-	-	-	-	-	4.2582	4.3495	4.2419	4.3794	4.374	4.2063	4.3332	3.9405	4.2414	4.2531	4.2763	4.2075	4.2074	4.2321	4.2408	4.2567	4.2498
neg_394	12(R)-HEPE	metab_4756	-	-	317.212	neg	M-H2O-H, M-H	C20H30O3	7.4128	0.00709004	70.8	-	-0.980014	-	-	-	-	-	-	-	-	-	-	5.4426	5.6413	5.6719	5.5466	5.6596	5.6609	5.498	5.2757	5.5163	5.3965	5.4159	5.5898	5.4077	5.2797	5.4475	5.4494	5.4535
neg_404	5-cis Carbaprostacyclin	metab_4766	-	-	349.238	neg	M-H, M+Na-2H	C21H34O4	7.5466	0.0194072	64.9	-	-0.615	-	-	-	-	-	-	-	-	-	-	4.3281	4.388	3.9884	4.2674	4.4023	4.156	4.4393	3.7314	3.9976	4.0031	4.0991	3.5332	3.8539	4.0718	4.1377	4.1546	4.1467
neg_407	13-Hydroxy-9-methoxy-10-oxo-11-octadecenoic acid	metab_4769	-	HMDB0040901	363.215	neg	M-H2O-H, M+Na-2H	C19H34O5	7.591	0.0291823	-	63.9	-0.564096	150147-08-3	-	-	-	-	-	-	Lipids and lipid-like molecules	Fatty Acyls	Lineolic acids and derivatives	3.8416	3.9183	3.8242	3.8537	3.9418	3.8605	3.8618	3.1408	3.6435	3.6829	3.7043	3.57	3.528	3.6238	3.7666	3.7916	3.7757
neg_426	(±)12-HETE	metab_4788	-	-	319.227	neg	M-H2O-H, M-H	C20H32O3	7.8329	0.0125109	57.2	-	-1.19587	-	-	-	-	-	-	-	-	-	-	6.1888	6.1803	6.1575	6.1655	6.2505	6.1542	6.1219	5.9192	6.2131	6.1553	6.1606	6.1454	6.1476	6.0097	6.1325	6.1218	6.1255
neg_429	LysoPC(22:5(4Z,7Z,10Z,13Z,16Z))	metab_4791	C04230	HMDB0010402;LMGP01050142	614.346	neg	M+Cl, M+FA-H	C30H52NO7P	7.9406	0.0366661	-	89.1	1.70401	-	Lipids	Phospholipids	map00564;map05231	Glycerophospholipid metabolism; Choline metabolism in cancer	Metabolism;Human Diseases	Lipid metabolism;Cancer: overview	Lipids and lipid-like molecules	Glycerophospholipids	Glycerophosphocholines	5.2987	5.4372	5.5721	5.4045	5.3485	5.3067	5.4072	5.5683	5.5952	5.4743	5.4923	5.6994	5.6292	5.629	5.4951	5.4732	5.5044
neg_430	5,9,11-trihydroxyprosta-6E,14Z-dien-1-oate	metab_4792	-	HMDB0062413	576.203	neg	M+Na-2H, M+K-2H	C30H37NO8	7.9627	0.0829266	-	64.2	8.36879	80998-07-8	-	-	-	-	-	-	Lipids and lipid-like molecules	Prenol lipids	Diterpenoids	4.9601	4.9481	4.9428	4.9621	5.027	5.0227	5.0746	4.879	4.8708	4.9431	5.0236	4.911	4.8962	4.9385	4.9581	4.8993	4.9673
neg_456	12-Ketodeoxycholic acid	metab_4818	-	HMDB0000328	389.27	neg	M-H, M+Na-2H	C24H38O4	8.4504	0.00640292	-	50.4	-0.225864	5130-29-0	-	-	-	-	-	-	Lipids and lipid-like molecules	Steroids and steroid derivatives	Bile acids, alcohols and derivatives	4.2217	4.3567	4.2906	4.4005	4.3335	4.1509	4.2638	4.2928	4.4398	4.3447	4.3423	4.2939	4.3859	4.3439	4.351	4.3522	4.3563
neg_461	LysoPC(20:2(11Z,14Z))	metab_4823	C04230	HMDB0010392	592.362	neg	M+Cl, M+FA-H	C28H54NO7P	8.5177	0.0154623	-	83.1	0.628077	-	Lipids	Phospholipids	map00564;map05231	Glycerophospholipid metabolism; Choline metabolism in cancer	Metabolism;Human Diseases	Lipid metabolism;Cancer: overview	Lipids and lipid-like molecules	Glycerophospholipids	Glycerophosphocholines	5.4305	5.4357	5.4923	5.4127	5.49	5.4592	5.5032	5.5768	5.5847	5.5566	5.534	5.5617	5.5785	5.5457	5.4981	5.503	5.4897
neg_463	Lyso-PAF C-16	metab_4825	-	-	526.351	neg	M+Cl, M+FA-H	C24H52NO6P	8.5625	0.0118523	92.4	-	-0.826466	-	-	-	-	-	-	-	-	-	-	5.549	5.5427	5.5712	5.5213	5.5731	5.5438	5.5399	5.5543	5.5591	5.4786	5.4581	5.4389	5.3985	5.4597	5.4739	5.4829	5.4829
neg_465	LysoPE(0:0/20:0)	metab_4827	-	HMDB0011481;LMGP02050045	554.346	neg	M+Cl, M+FA-H	C25H52NO7P	8.585	0.0108198	-	67.2	-0.533481	-	-	-	-	-	-	-	Lipids and lipid-like molecules	Glycerophospholipids	Glycerophosphoethanolamines	6.0253	5.946	6.0044	5.9672	6.0622	6.0549	5.9431	6.0262	5.9691	5.982	5.9487	5.9275	5.9616	5.9599	5.9395	5.9464	5.9484
neg_484	MEDICA 16	metab_4846	-	-	341.269	neg	M-H, M+Na-2H	C20H38O4	8.7197	0.0156985	72.1	-	-0.829087	-	-	-	-	-	-	-	-	-	-	4.0787	4.2006	4.0448	4.1497	4.1108	4.0189	4.1821	3.9879	4.0825	4.0306	4.1402	4.0075	4.0976	4.1017	4.0693	4.0786	4.0826
neg_493	LysoPC(20:1(11Z))	metab_4855	C04230	HMDB0010391	594.378	neg	M+Cl, M+FA-H	C28H56NO7P	8.964	0.00601387	-	78.2	-0.374138	-	Lipids	Phospholipids	map00564;map05231	Glycerophospholipid metabolism; Choline metabolism in cancer	Metabolism;Human Diseases	Lipid metabolism;Cancer: overview	Lipids and lipid-like molecules	Glycerophospholipids	Glycerophosphocholines	5.5769	5.6065	5.622	5.5343	5.653	5.6073	5.6584	5.6573	5.6355	5.5947	5.5884	5.6633	5.6045	5.631	5.599	5.5997	5.6038
neg_515	LysoPE(0:0/22:0)	metab_4877	-	HMDB0011490;LMGP02050054	582.378	neg	M+Cl, M+FA-H	C27H56NO7P	9.2092	0.00874067	-	83.7	0.320798	-	-	-	-	-	-	-	Lipids and lipid-like molecules	Glycerophospholipids	Glycerophosphoethanolamines	5.6473	5.5311	5.6162	5.5331	5.7429	5.7222	5.5724	5.5921	5.5762	5.6076	5.5724	5.4941	5.5568	5.5186	5.572	5.5755	5.5796
neg_516	3alpha,7alpha-Dihydroxycoprostanic acid	metab_4878	-	HMDB0000359	433.332	neg	M-H, M+Na-2H	C27H46O4	9.2092	0.0258056	-	55.5	-0.439221	17974-66-2	-	-	-	-	-	-	Lipids and lipid-like molecules	Steroids and steroid derivatives	Bile acids, alcohols and derivatives	4.6396	4.711	4.6016	4.7141	4.7429	4.6363	4.7232	4.4487	4.6347	4.5538	4.6246	4.4669	4.6044	4.532	4.617	4.6342	4.6382
neg_544	DG(15:0/18:3(9Z,12Z,15Z)/0:0)	metab_4906	-	HMDB0007076	575.468	neg	M-H, M+Na-2H	C36H64O5	9.566	0.0126067	-	54.1	-0.0658335	-	-	-	-	-	-	-	Lipids and lipid-like molecules	Fatty Acyls	Lineolic acids and derivatives	5.6826	5.7885	5.7467	5.7834	5.7059	5.5955	5.6942	5.5992	5.7188	5.6427	5.653	5.631	5.6577	5.6476	5.6689	5.6789	5.6779
neg_577	3a,7a-Dihydroxy-5b-cholestane	metab_4939	C05452	HMDB0006893	449.364	neg	M-H, M+FA-H	C27H48O2	9.566	0.0153843	-	66.7	-0.551028	3862-26-8	-	-	map01100;map00120	Metabolic pathways; Primary bile acid biosynthesis	Metabolism;Metabolism	Global and overview maps;Lipid metabolism	Lipids and lipid-like molecules	Steroids and steroid derivatives	Cholestane steroids	5.1877	5.2852	5.3028	5.2708	5.2484	5.1483	5.205	5.2594	5.3336	5.2654	5.2462	5.2645	5.2973	5.2582	5.2445	5.2535	5.2576
neg_584	PE(18:0/18:2(9Z,12Z))	metab_4946	-	HMDB0008994;LMGP02010044	788.545	neg	M+Na-2H, M+FA-H	C41H78NO8P	10.6866	0.016172	-	61.1	3.05125	-	-	-	-	-	-	-	Lipids and lipid-like molecules	Glycerophospholipids	Glycerophosphoethanolamines	4.4995	4.4629	4.4025	4.4291	4.5034	4.6072	4.5165	4.5249	4.4015	4.578	4.6727	4.3058	4.5723	4.501	4.5135	4.5087	4.5225
neg_598	PE-NMe(18:0/18:1(9Z))	metab_4960	-	HMDB0112970	804.576	neg	M+Cl, M+FA-H	C42H82NO8P	11.4505	0.00571819	-	78.1	-0.845709	-	-	-	-	-	-	-	Lipids and lipid-like molecules	Glycerophospholipids	Glycerophosphoethanolamines	5.397	5.4712	5.5465	5.4554	5.4598	5.4264	5.613	5.5846	5.4084	5.5244	5.5886	5.3936	5.6293	5.3771	5.473	5.478	5.4753
neg_669	Crispanone	metab_5031	-	HMDB0035286	333.207	neg	M-H2O-H, M-H	C20H30O4	5.8749	0.0286142	-	63.1	-1.09787	11053-21-7	-	-	-	-	-	-	Lipids and lipid-like molecules	Prenol lipids	Sesquiterpenoids	4.2216	4.0758	4.4356	4.595	4.1909	3.982	4.1492	4.4892	4.243	4.1005	4.1177	4.1369	4.3263	4.3151	4.2487	4.2681	4.2721
neg_671	Oxoglutaric acid	metab_5033	C00026	HMDB0000208	166.995	neg	M-H, M+Na-2H	C5H6O5	0.7888	0.0209852	63.2	-	-8.67144	328-50-7	Organic acids	Carboxylic acids	map01100;map00630;map00310;map01200;map00650;map01210;map04964;map00040;map00430;map04976;map00220;map00053;map04727;map00250;map04922;map01230;map00340;map00020;map05230;map00471;map04066	Metabolic pathways; Glyoxylate and dicarboxylate metabolism; Lysine degradation; Carbon metabolism; Butanoate metabolism; 2-Oxocarboxylic acid metabolism; Proximal tubule bicarbonate reclamation; Pentose and glucuronate interconversions; Taurine and hypotaurine metabolism; Bile secretion; Arginine biosynthesis; Ascorbate and aldarate metabolism; GABAergic synapse; Alanine, aspartate and glutamate…	Metabolism;Metabolism;Metabolism;Metabolism;Metabolism;Metabolism;Organismal Systems;Metabolism;Metabolism;Organismal Systems;Metabolism;Metabolism;Organismal Systems;Metabolism;Organismal Systems;Metabolism;Metabolism;Metabolism;Human Diseases;Metabolism;Environmental Information Processing	Global and overview maps;Carbohydrate metabolism;Amino acid metabolism;Global and overview maps;Carbohydrate metabolism;Global and overview maps;Excretory system;Carbohydrate metabolism;Metabolism of other amino acids;Digestive system;Amino acid metabolism;Carbohydrate metabolism;Nervous system;Amino acid metabolism;Endocrine system;Global and overview maps;Amino acid metabolism;Carbohydrate meta…	Organic acids and derivatives	Keto acids and derivatives	Gamma-keto acids and derivatives	4.8583	4.8132	4.5042	4.7825	4.5085	4.6654	4.7256	4.6233	4.7634	4.8532	4.8952	4.8102	4.7302	4.6709	4.7731	4.7563	4.7589
neg_809	L-Lysopine	metab_5170	-	HMDB0033675	217.119	neg	M-H	C9H18N2O4	0.6409	0.013638	-	50.7	-3.92213	-	-	-	-	-	-	-	Organic acids and derivatives	Carboxylic acids and derivatives	Amino acids, peptides, and analogues	4.2245	4.0851	3.7489	3.8636	3.8547	3.8165	3.8791	3.6747	3.6463	3.5547	3.6925	3.7424	3.6155	3.628	3.794	3.8052	3.803
neg_863	Uridine	metab_5224	C00299	HMDB0000296	243.062	neg	M-H	C9H12N2O6	0.8095	0.0373303	63.3	-	-2.35987	58-96-8	Nucleic acids	Nucleosides	map00240;map01100;map02010	Pyrimidine metabolism; Metabolic pathways; ABC transporters	Metabolism;Metabolism;Environmental Information Processing	Nucleotide metabolism;Global and overview maps;Membrane transport	Nucleosides, nucleotides, and analogues	Pyrimidine nucleosides	Not Available	4.4148	4.3633	4.428	4.4156	4.4182	4.5906	4.5469	4.6359	4.656	4.5209	4.53	4.6133	4.622	4.5153	4.522	4.5532	4.5308
neg_909	Guanosine	metab_5270	C00387	HMDB0000133	282.084	neg	M-H	C10H13N5O5	1.069	0.123578	58	-	-0.905712	118-00-3	Nucleic acids	Nucleosides	map01100;map02010;map00230	Metabolic pathways; ABC transporters; Purine metabolism	Metabolism;Environmental Information Processing;Metabolism	Global and overview maps;Membrane transport;Nucleotide metabolism	Nucleosides, nucleotides, and analogues	Purine nucleosides	Not Available	2.8427	2.8383	2.8124	2.8496	2.8334	2.8353	2.826	2.8108	2.9317	3.8503	3.1454	3.2596	3.821	4.0887	3.077	3.1712	3.176
neg_937	Xanthosine	metab_5298	C01762	HMDB0000299	283.068	neg	M-H	C10H12N4O6	1.31	0.0074913	92.9	-	-0.717196	146-80-5	-	-	map01100;map02010;map00230;map00232	Metabolic pathways; ABC transporters; Purine metabolism; Caffeine metabolism	Metabolism;Environmental Information Processing;Metabolism;Metabolism	Global and overview maps;Membrane transport;Nucleotide metabolism;Biosynthesis of other secondary metabolites	Nucleosides, nucleotides, and analogues	Purine nucleosides	Not Available	3.6131	4.4768	4.5354	3.8223	4.4674	4.0621	4.0431	3.8043	4.1369	4.102	4.1291	3.8575	3.7772	3.6414	4.0588	4.0625	4.0653
neg_1013	3,4-Dihydroxyphenyl ethanol	metab_5374	-	-	153.054	neg	M-H	C8H10O3	1.7289	0.0120059	52.7	-	-7.95249	-	-	-	-	-	-	-	-	-	-	3.8567	3.7895	3.7743	3.8554	3.7088	3.6245	3.6083	3.323	3.4415	3.4785	3.4968	3.3579	3.3859	3.4968	3.557	3.5547	3.5646
neg_1022	Gentisic acid	metab_5383	C00628	HMDB0000152	153.018	neg	M-H	C7H6O4	1.7509	0.0157297	57.6	-	-7.97029	490-79-9	-	-	map01100;map00350	Metabolic pathways; Tyrosine metabolism	Metabolism;Metabolism	Global and overview maps;Amino acid metabolism	Benzenoids	Benzene and substituted derivatives	Benzoic acids and derivatives	4.0462	3.7907	3.564	3.7393	3.83	3.7051	3.5819	3.4381	3.3796	3.4361	3.4691	3.6146	3.3112	3.3967	3.6235	3.6159	3.6295
neg_1032	5-Methoxysalicylic acid	metab_5393	-	HMDB0001868	167.034	neg	M-H	C8H8O4	1.7716	0.0149582	82	-	-6.76904	2612-02-4	-	-	-	-	-	-	Benzenoids	Benzene and substituted derivatives	Benzoic acids and derivatives	4.2554	4.1324	3.8246	4.0225	4.0114	4.02	3.8568	3.8764	3.6032	3.6631	3.8286	3.7282	3.6891	3.7603	3.909	3.8963	3.9005
neg_1062	N-(1-Deoxy-b-D-fructopyranosyl) (R)C(S)S-alliin	metab_5423	-	HMDB0040829	360.072	neg	M+Na-2H	C12H21NO8S	1.9022	0.0387977	-	52.1	-3.28649	149340-22-7	-	-	-	-	-	-	Organic acids and derivatives	Carboxylic acids and derivatives	Amino acids, peptides, and analogues	3.6908	3.4961	3.4255	3.5704	3.4896	3.6287	3.5232	3.5505	3.3992	3.4817	3.5657	3.5007	3.383	3.5368	3.4629	3.4902	3.4942
neg_1090	(4-ethyl-2-hydroxy-6-methoxyphenyl)oxidanesulfonic acid	metab_5451	-	HMDB0128019	247.028	neg	M-H	C9H12O6S	2.0785	0.0151796	-	68.2	-2.06454	-	-	-	-	-	-	-	Organic acids and derivatives	Organic sulfuric acids and derivatives	Arylsulfates	3.2831	3.1869	3.104	3.3123	3.2161	3.2152	3.2061	2.4508	2.8786	2.9498	2.7975	2.5678	2.8266	2.9736	3.0595	3.0562	3.0689
neg_1102	2-METHOXYRESORCINOL	metab_5463	-	-	139.039	neg	M-H	C7H8O3	2.1665	0.0547343	85.3	-	-9.23936	-	-	-	-	-	-	-	-	-	-	3.1925	2.9674	2.8224	3.1196	3.2253	3.1812	3.0179	3.1457	2.708	2.968	2.827	2.8037	2.689	2.9515	2.8862	2.9142	2.9337
neg_1103	Ferulic acid	metab_5464	C01494	-	193.05	neg	M-H	C10H10O4	2.1665	0.0121923	67.1	-	-5.02467	-	-	-	map01100	Metabolic pathways	Metabolism	Global and overview maps	-	-	-	4.1195	4.1404	3.8472	4.0995	3.884	4.1158	3.8441	3.6302	3.6657	3.7357	3.8661	3.8252	3.6264	3.6921	3.8098	3.8191	3.8188
neg_1113	Caffeic Acid	metab_5474	C01197;C01481	HMDB0001964	179.034	neg	M-H	C9H8O4	2.232	0.0208586	62.8	-	-6.33859	331-39-5	-	-	map01100	Metabolic pathways	Metabolism	Global and overview maps	Phenylpropanoids and polyketides	Cinnamic acids and derivatives	Hydroxycinnamic acids and derivatives	4.3114	4.1356	3.9403	4.3509	4.207	4.3875	3.8865	3.6781	3.7633	3.7662	3.6461	4.0023	3.7875	3.8598	3.9207	3.9256	3.908
neg_1155	Methyl 2-aminobenzoate	metab_5516	-	HMDB0029703	132.044	neg	M-H2O-H	C8H9NO2	2.2985	0.0118815	-	66.8	-9.10188	134-20-3	-	-	-	-	-	-	Benzenoids	Benzene and substituted derivatives	Benzoic acids and derivatives	4.9088	4.9799	4.8196	4.9417	4.8621	4.6779	4.7016	4.7517	4.8326	4.785	4.6495	4.6955	4.6975	4.8041	4.7723	4.77	4.7799
neg_1219	Nicotine glucuronide	metab_5579	-	HMDB0001272	359.125	neg	M+Na-2H	C16H22N2O6	2.6957	0.0915515	-	78.7	6.6644	152306-59-7	-	-	-	-	-	-	Organic oxygen compounds	Organooxygen compounds	Carbohydrates and carbohydrate conjugates	2.7249	3.2873	3.6754	3.0343	3.3048	3.1719	3.264	3.2043	3.1165	3.0145	2.9202	2.8325	2.8081	2.6943	3.0336	3.102	3.1066
neg_1248	METHYLNORLICHEXANTHONE	metab_5608	-	-	271.061	neg	M-H	C15H12O5	2.8939	0.0390382	51.5	-	-0.74962	-	-	-	-	-	-	-	-	-	-	2.8209	3.1325	3.4744	3.2745	3.0021	3.1439	3.1883	3.066	3.2354	3.103	3.1693	2.8212	2.7064	2.5745	3.1675	3.1946	3.1992
neg_1251	P-Tolyl Sulfate	metab_5611	-	-	187.006	neg	M-H	C7H8O4S	2.9155	0.00856625	74.9	-	-5.57554	-	-	-	-	-	-	-	-	-	-	4.6958	4.2408	4.6974	4.4495	4.5991	3.6413	3.9927	5.5248	5.4256	5.0815	5.3535	5.7048	5.3484	5.6521	5.1754	5.1741	5.1811
neg_1259	N-Acetyl-D-phenylalanine	metab_5619	C05620	-	206.081	neg	M-H	C11H13NO3	2.9812	0.0172667	73.7	-	-4.26528	-	-	-	map01100;map00360	Metabolic pathways; Phenylalanine metabolism	Metabolism;Metabolism	Global and overview maps;Amino acid metabolism	-	-	-	3.7843	3.7478	3.5815	3.5629	3.7585	3.7509	3.6336	3.6926	3.72	3.6219	3.5625	3.6025	3.5803	3.5978	3.6648	3.6753	3.6794
neg_1262	Calamusenone	metab_5622	-	HMDB0038200	255.113	neg	M+K-2H	C15H22O	3.0473	0.0438727	-	54.5	-9.96483	71305-96-9	-	-	-	-	-	-	Lipids and lipid-like molecules	Prenol lipids	Sesquiterpenoids	3.1025	3.1308	2.9773	3.262	3.0044	3.0747	3.0429	3.1684	3.4356	3.4713	3.4573	3.3297	3.4966	3.289	3.3038	3.3401	3.3131
neg_1275	Dihydronaringenin-O-sulphate	metab_5635	-	HMDB0059996	335.023	neg	M-H2O-H	C15H14O8S	3.1798	0.0533984	-	56.9	-0.658095	-	-	-	-	-	-	-	Phenylpropanoids and polyketides	Linear 1,3-diarylpropanoids	Chalcones and dihydrochalcones	3.1919	3.1682	3.1847	3.4664	2.5925	2.8641	3.3243	0.9799	2.5831	2.1928	2.511	2.4035	3.0535	2.9651	3.1919	3.209	3.2375
neg_1282	Acacetin	metab_5642	C01470	LMPK12110468	283.061	neg	M-H	C16H12O5	3.2239	0.0201406	83.4	-	-1.08907	-	-	-	-	-	-	-	-	-	-	3.4652	3.5808	3.3727	3.6441	3.2096	3.5688	3.5201	3.1562	3.0541	3.1135	3.3651	3.0106	3.6053	3.684	3.4203	3.4332	3.4371
neg_1304	[3-(2,5-dihydroxyphenyl)-3-oxo-1-phenylpropoxy]sulfonic acid	metab_5664	-	HMDB0135370	337.039	neg	M-H	C15H14O7S	3.4664	0.0181182	-	60.7	-0.415342	-	-	-	-	-	-	-	Phenylpropanoids and polyketides	Linear 1,3-diarylpropanoids	Chalcones and dihydrochalcones	4.1229	3.8769	3.8131	4.1073	3.8571	4.0213	4.0512	3.8809	3.9367	4.1276	3.9273	3.8292	3.7835	3.7818	4.0527	4.0663	4.0666
neg_1329	(R)-Equol	metab_5688	-	-	241.086	neg	M-H	C15H14O3	3.6864	0.0146721	95	-	-2.32064	-	-	-	-	-	-	-	-	-	-	4.7683	4.6283	4.6659	4.8294	4.5842	4.6627	4.7084	4.5298	4.4667	4.6209	4.5937	4.4492	4.4449	4.4863	4.6029	4.6153	4.6119
neg_1369	3-amino-2-naphthoic acid	metab_5728	-	-	186.055	neg	M-H	C11H9NO2	4.0377	0.0182724	57.2	-	-5.56278	-	-	-	-	-	-	-	-	-	-	2.8107	3.0347	2.9894	2.9313	2.77	2.5999	2.787	2.772	2.8496	2.8701	2.7439	2.8759	2.8701	2.8249	2.7919	2.7964	2.8072
neg_1389	2-Oxomelatonin	metab_5748	-	HMDB0060721	285.066	neg	M+K-2H	C13H16N2O3	4.325	0.0321792	-	58.9	3.27095	-	-	-	-	-	-	-	Organoheterocyclic compounds	Indoles and derivatives	Indolines	3.4603	2.9306	2.8194	3.1187	2.6761	2.7182	2.775	3.3874	3.2387	3.3563	3.0478	3.4656	2.9457	2.8622	3.1012	3.0823	3.1097
neg_1412	Taurocholic acid 3-sulfate	metab_5771	-	LMST05020031;HMDB0002581	296.617	neg	M-2H	C26H45NO10S2	4.6347	0.0206822	-	53.1	-0.893233	67030-62-0	-	-	-	-	-	-	Lipids and lipid-like molecules	Steroids and steroid derivatives	Bile acids, alcohols and derivatives	1.5104	2.5693	3.8323	3.397	2.9697	2.9721	2.6511	2.9152	2.6678	3.0341	2.8698	3.4015	3.2887	3.0675	3.12	3.138	3.13
neg_1413	Alpha-CEHC	metab_5772	-	HMDB0001518	313.119	neg	M+Cl	C16H22O4	4.6347	0.0255537	-	61	-6.98406	4072-32-6	-	-	-	-	-	-	Organoheterocyclic compounds	Benzopyrans	1-benzopyrans	2.8816	3.4206	3.4182	3.4674	3.3479	3.3456	3.5147	3.762	3.8434	3.7348	3.5458	3.4678	3.7058	3.7192	3.631	3.653	3.6402
neg_1414	13,14-Dihydro-15-keto-PGE2	metab_5773	C04671	LMFA03010031;HMDB0002776	351.217	neg	M-H	C20H32O5	4.6347	0.0153694	71.2	-	-0.56451	363-23-5	-	-	-	-	-	-	Lipids and lipid-like molecules	Fatty Acyls	Eicosanoids	3.3671	3.0841	3.5528	3.7769	3.3137	3.1498	3.2815	3.892	3.4796	3.2968	3.3305	3.354	3.4691	3.4926	3.4054	3.4186	3.4141
neg_1453	{[3-hydroxy-2-(phenylmethylidene)heptyl]oxy}sulfonic acid	metab_5812	-	HMDB0126525	345.101	neg	M+FA-H	C14H20O5S	4.7669	0.0168032	-	72.5	-0.821023	-	-	-	-	-	-	-	Phenylpropanoids and polyketides	Cinnamyl alcohols	Not Available	2.8179	2.9628	2.9191	3.1188	3.1002	3.0258	3.154	2.5973	2.9707	2.8259	2.9269	2.5457	2.9182	3.0231	3.432	3.4421	3.4462
neg_1488	4-Hydroxy-3-(3-methyl-2-butenyl)acetophenone	metab_5847	C10702	HMDB0030770	225.091	neg	M+Na-2H	C13H16O2	5.0104	0.0351554	-	62.3	8.10776	26932-05-8	-	-	-	-	-	-	Organic oxygen compounds	Organooxygen compounds	Carbonyl compounds	2.6839	2.0798	2.8253	3.0795	2.353	2.1778	2.4969	2.453	2.0107	2.2721	2.2992	2.4074	2.645	2.6345	2.7061	2.7097	2.7338
neg_1489	{4-[(1E)-3-(4-hydroxy-2-methoxyphenyl)prop-1-en-1-yl]phenyl}oxidanesulfonic acid	metab_5848	-	HMDB0130353	335.059	neg	M-H	C16H16O6S	5.0104	0.0128702	-	65.2	-0.390305	-	-	-	-	-	-	-	Phenylpropanoids and polyketides	Linear 1,3-diarylpropanoids	Cinnamylphenols	4.527	4.4563	4.5737	4.7489	4.4626	4.6779	4.7038	4.3681	4.4004	4.513	4.3898	4.2599	4.3461	4.3314	4.4529	4.4599	4.4639
neg_1513	5-Hydroxy-p-mentha-6,8-dien-2-one	metab_5872	-	HMDB0037011	211.097	neg	M+FA-H	C10H14O2	5.2535	0.02811	-	51.1	-5.05485	56423-48-4	-	-	-	-	-	-	Lipids and lipid-like molecules	Prenol lipids	Monoterpenoids	3.3243	3.178	3.1971	3.4086	3.1901	3.2445	3.2675	2.7709	2.8067	2.929	3.1111	2.8917	2.9809	3.1196	3.1345	3.1533	3.1576
neg_1525	4-Hydroxyretinoic acid glucuronide	metab_5884	-	HMDB0061688	491.229	neg	M-H	C26H36O9	5.3422	0.0110027	-	56.4	-0.213567	-	-	-	-	-	-	-	Lipids and lipid-like molecules	Prenol lipids	Terpene glycosides	4.0211	3.946	4.3923	4.6819	3.877	3.4975	3.8793	4.5201	4.0767	3.8953	3.9545	4.0393	4.2392	4.0642	4.1525	4.1579	4.162
neg_1531	Yucalexin A19	metab_5890	-	HMDB0036776	363.218	neg	M+FA-H	C20H30O3	5.3866	0.0066207	-	58.7	-0.443567	119642-83-0	-	-	-	-	-	-	Lipids and lipid-like molecules	Prenol lipids	Diterpenoids	2.218	3.5233	3.7089	3.3211	2.9199	2.6675	3.1858	2.4522	2.5506	2.0368	2.7576	3.1206	3.4233	3.3991	3.1087	3.1135	3.1137
neg_1544	Dolichosterone	metab_5903	-	HMDB0034336	507.332	neg	M+FA-H	C28H46O5	5.5197	0.0608067	-	70.2	-1.27546	85797-15-5	-	-	-	-	-	-	Lipids and lipid-like molecules	Steroids and steroid derivatives	Bile acids, alcohols and derivatives	2.8897	3.4583	3.1389	3.0613	3.1432	2.7106	3.1213	3.1435	3.2956	3.0072	3.2801	3.1534	3.4134	3.3471	3.1047	3.149	3.1533
neg_1554	2-Methoxyestradiol	metab_5913	C05302	HMDB0000405	301.181	neg	M-H	C19H26O3	5.6086	0.0288876	57	-	-0.695288	362-07-2	Steroids	18-Carbon atoms	map00140	Steroid hormone biosynthesis	Metabolism	Lipid metabolism	Lipids and lipid-like molecules	Steroids and steroid derivatives	Estrane steroids	3.3184	3.4163	3.4063	3.4668	3.5198	3.3525	3.2512	3.7653	3.5115	3.3891	3.3928	3.4073	3.5115	3.403	3.3422	3.367	3.352
neg_1558	19(R)-hydroxy-PGA2	metab_5917	-	-	349.202	neg	M-H	C20H30O5	5.6306	0.00592103	71.3	-	-0.731109	-	-	-	-	-	-	-	-	-	-	4.2614	4.2357	4.4459	4.4837	4.303	4.1041	4.1644	4.6679	4.4241	4.2457	4.2345	4.2345	4.3973	4.3657	4.3733	4.3782	4.3743
neg_1559	Isopetasoside	metab_5918	-	HMDB0029622	417.189	neg	M+Na-2H	C21H32O7	5.6306	0.00487998	-	68.7	-0.18634	69809-29-6	-	-	-	-	-	-	Lipids and lipid-like molecules	Prenol lipids	Terpene glycosides	2.782	2.8277	3.1951	3.1712	2.9168	2.6285	2.9321	3.4839	3.1048	2.964	2.9243	2.9578	2.97	3.0636	2.8694	2.8673	2.8715
neg_1575	13'-Hydroxy-gamma-tocotrienol	metab_5934	-	HMDB0012562	471.311	neg	M+FA-H	C28H42O3	5.7414	0.0488018	-	54.4	-0.806696	-	-	-	-	-	-	-	Lipids and lipid-like molecules	Prenol lipids	Quinone and hydroquinone lipids	2.2838	2.6368	2.2536	2.9074	2.7865	2.2764	2.2671	3.6465	3.711	3.1509	3.2108	3.4659	2.856	3.1392	3.74	3.7748	3.7792
neg_1598	7-Sulfocholic acid	metab_5957	-	LMST05020039;HMDB0002421	487.237	neg	M-H	C24H40O8S	5.9194	0.0729352	-	67.4	-0.522065	60320-05-0	-	-	-	-	-	-	Lipids and lipid-like molecules	Steroids and steroid derivatives	Bile acids, alcohols and derivatives	3.4978	2.6876	3.8507	2.9375	3.205	2.0162	2.007	2.6727	2.0096	2.2056	2.8257	2.6447	2.9901	2.2551	3.0076	3.0131	3.0639
neg_1613	1,11-Undecanedicarboxylic acid	metab_5972	-	HMDB0002327	243.16	neg	M-H	C13H24O4	6.053	0.00723938	64.3	-	-2.07157	505-52-2	-	-	-	-	-	-	Lipids and lipid-like molecules	Fatty Acyls	Fatty acids and conjugates	4.4837	4.4937	4.482	4.5767	4.458	4.4664	4.5291	4.4141	4.4416	4.4222	4.3723	4.3417	4.3333	4.3441	4.4083	4.4104	4.4145
neg_1620	Hexadecyl ferulate	metab_5979	-	HMDB0039317	463.307	neg	M+FA-H	C26H42O4	6.0976	0.0116681	-	75.8	0.138214	158306-36-6	-	-	-	-	-	-	Phenylpropanoids and polyketides	Cinnamic acids and derivatives	Hydroxycinnamic acids and derivatives	1.903	2.5064	2.5498	2.7787	2.5316	2.9096	2.5362	2.4501	2.5499	2.4955	2.5333	2.7876	2.5202	2.3264	3.314	3.3039	3.308
neg_1647	Furanofukinin	metab_6006	-	HMDB0036640	293.176	neg	M+FA-H	C16H24O2	6.3201	0.0385371	-	54.6	0.0787823	34335-93-8	-	-	-	-	-	-	Lipids and lipid-like molecules	Prenol lipids	Sesquiterpenoids	3.6282	3.5505	3.615	3.5417	3.5855	3.5282	3.4792	3.5314	3.4435	3.5221	3.3914	3.456	3.5105	3.4997	3.4561	3.4832	3.4872
neg_1689	(4-ethyl-2,6-dihydroxyphenyl)oxidanesulfonic acid	metab_6048	-	HMDB0128030	233.014	neg	M-H	C8H10O6S	6.6759	0.0756294	-	53	4.46859	-	-	-	-	-	-	-	Organic acids and derivatives	Organic sulfuric acids and derivatives	Arylsulfates	1.5268	1.5225	1.8388	2.2866	1.7809	2.0502	2.4586	2.3566	2.1234	3.5277	2.2094	2.1551	2.2556	1.4882	2.3865	2.443	2.4459
neg_1721	(±)19,20-DiHDPA	metab_6080	-	-	361.238	neg	M-H	C22H34O4	6.9662	0.01186	52.4	-	-0.145761	-	-	-	-	-	-	-	-	-	-	4.1332	4.2064	4.1021	4.2455	4.1358	4.1205	4.2168	3.8735	4.1	4.1107	4.1428	4.0855	4.0287	4.0248	4.106	4.1148	4.115
neg_1726	Alpha-Zearalenol	metab_6085	C14750	HMDB0041824	301.144	neg	M-H2O-H	C18H24O5	7.0107	0.059418	-	54	-0.668822	36455-72-8	-	-	-	-	-	-	Phenylpropanoids and polyketides	Macrolides and analogues	Not Available	2.7478	2.9208	3.2056	3.3164	2.8276	2.5604	2.815	3.2981	3.1013	2.8861	2.7161	3.0054	3.2423	3.2321	2.9544	2.9595	3.0007
neg_1731	LysoPC(18:4(6Z,9Z,12Z,15Z))	metab_6090	-	HMDB0010389	560.299	neg	M+FA-H	C26H46NO7P	7.0107	0.0524075	-	50.4	-0.193911	-	-	-	-	-	-	-	Lipids and lipid-like molecules	Glycerophospholipids	Glycerophosphocholines	3.8432	3.9187	3.9663	3.8942	3.8189	3.8652	3.9577	3.8092	3.7733	3.8003	3.8521	3.8398	3.9139	3.8892	3.8353	3.8403	3.8765
neg_1746	FA(18:4(OH2))	metab_6105	-	-	307.191	neg	M-H	C18H28O4	7.1227	0.0135335	67.2	-	-1.69141	-	-	-	-	-	-	-	-	-	-	3.2406	3.3026	3.2294	3.496	3.2771	3.2147	3.3682	3.2381	3.3207	3.2848	3.2648	3.2164	3.2022	3.2678	3.3665	3.3644	3.3754
neg_1747	Ercalcitriol	metab_6106	-	HMDB0006225	427.321	neg	M-H	C28H44O3	7.1227	0.0417287	-	75.5	-0.676067	60133-18-8	-	-	-	-	-	-	Lipids and lipid-like molecules	Steroids and steroid derivatives	Vitamin D and derivatives	3.1248	2.9361	2.9869	3.3029	3.0176	3.2229	3.1144	2.7853	3.1011	2.9704	2.9197	3.0903	2.8073	3.0108	3.0546	3.0852	3.0874
neg_1811	Deoxycholic acid	metab_6170	C04483	LMST04010040;HMDB0000626	391.285	neg	M-H	C24H40O4	7.5018	0.00543459	87.8	-	-0.321764	83-44-3	Steroids	24-Carbon atoms	map04976	Bile secretion	Organismal Systems	Digestive system	Lipids and lipid-like molecules	Steroids and steroid derivatives	Bile acids, alcohols and derivatives	4.3054	4.5084	4.4329	4.7298	4.4839	4.16	4.2791	4.7857	4.8002	4.5083	4.6008	4.8606	4.5262	4.6319	5.027	5.027	5.031
neg_1812	25-Acetylvulgaroside	metab_6171	-	HMDB0041365	459.273	neg	M-H2O-H	C27H42O7	7.5018	0.00833435	-	72.5	-4.90931	172616-88-5	-	-	-	-	-	-	Lipids and lipid-like molecules	Prenol lipids	Sesterterpenoids	3.336	3.6908	3.5454	3.8981	3.6507	3.2453	3.4559	3.9673	3.9669	3.6478	3.7717	4.0205	3.6957	3.8071	4.2217	4.2145	4.2186
neg_1814	LysoPE(0:0/20:2(11Z,14Z))	metab_6173	-	LMGP02050047;HMDB0011483	550.315	neg	M+FA-H	C25H48NO7P	7.5018	0.00829863	-	55.8	-0.735728	-	-	-	-	-	-	-	Lipids and lipid-like molecules	Glycerophospholipids	Glycerophosphoethanolamines	3.9698	3.9517	4.0208	4.0013	4.0258	4.0038	4.054	4.0384	4.0291	3.9899	4.0403	4.0548	4.0144	4.0398	3.9632	3.9682	3.9612
neg_1818	LysoPE(0:0/14:0)	metab_6177	-	HMDB0011470;LMGP02050033	424.247	neg	M-H	C19H40NO7P	7.5466	0.021628	-	57.7	0.23	-	-	-	-	-	-	-	Lipids and lipid-like molecules	Glycerophospholipids	Glycerophosphoethanolamines	3.5249	3.5749	3.5247	3.4709	3.5395	3.5227	3.58	3.5371	3.4068	3.4888	3.4991	3.4362	3.4757	3.5652	3.4686	3.4837	3.486
neg_1828	13(S)-HODE	metab_6186	C14762	-	295.228	neg	M-H	C18H32O3	7.6132	0.00614001	58	-	-1.11347	-	-	-	map00591;map03320	Linoleic acid metabolism; PPAR signaling pathway	Metabolism;Organismal Systems	Lipid metabolism;Endocrine system	-	-	-	4.9653	5.0882	4.9674	5.0126	5.1143	4.9765	4.9591	4.4016	4.8135	4.8018	4.8227	4.8459	4.7017	4.7417	4.8664	4.8672	4.8714
neg_1845	Octanoylglucuronide	metab_6203	C03033	HMDB0010347	319.137	neg	M-H	C14H24O8	7.6795	0.0584613	-	61.6	-8.91345	99910-55-1	-	-	map01100;map00040;map04976	Metabolic pathways; Pentose and glucuronate interconversions; Bile secretion	Metabolism;Metabolism;Organismal Systems	Global and overview maps;Carbohydrate metabolism;Digestive system	Organic oxygen compounds	Organooxygen compounds	Carbohydrates and carbohydrate conjugates	4.0048	3.9929	3.9257	3.9794	3.9601	3.9748	3.9627	3.9529	3.9657	3.972	3.9472	3.9128	3.9641	3.9728	3.9561	3.9167	3.9652
neg_1861	LysoPE(16:1(9Z)/0:0)	metab_6218	-	HMDB0011504	450.262	neg	M-H	C21H42NO7P	7.7452	0.0121873	-	72.7	-0.539803	-	-	-	-	-	-	-	Lipids and lipid-like molecules	Glycerophospholipids	Glycerophosphoethanolamines	4.6048	4.7907	4.9468	4.7988	4.717	4.8029	5.0566	4.9903	4.7856	4.7382	4.879	4.9947	4.9215	4.9172	4.8371	4.842	4.8314
neg_1865	3-hydroxytridecanoic acid	metab_6222	-	HMDB0061655	229.18	neg	M-H	C13H26O3	7.7669	0.107842	-	54.8	-3.12348	-	-	-	-	-	-	-	Lipids and lipid-like molecules	Fatty Acyls	Fatty acids and conjugates	2.3841	2.5159	3.0613	3.2942	2.865	3.0184	2.6288	2.752	3.2302	3.2253	3.283	2.768	3.0282	3.0324	3.2262	3.2333	3.1461
neg_1884	CL(8:0/10:0/10:0/14:0)	metab_6241	-	HMDB0117434	1043.61	neg	M-H	C51H98O17P2	7.8329	0.00963734	-	76.8	-9.99791	-	-	-	-	-	-	-	Lipids and lipid-like molecules	Glycerophospholipids	Glycerophosphoglycerophosphoglycerols	5.3524	5.5211	5.6166	5.5864	5.452	5.6014	5.6822	5.6951	5.4974	5.5393	5.515	5.5267	5.5231	5.5487	5.5068	5.5118	5.5035
neg_1896	8,11-eicosadiynoic acid	metab_6253	-	LMFA01030688	303.233	neg	M-H	C20H32O2	7.9184	0.00852209	74.2	-	-1.17997	-	-	-	-	-	-	-	-	-	-	5.2048	5.3353	5.3906	5.3025	5.3075	5.3864	5.405	5.4657	5.3851	5.4092	5.4155	5.4299	5.4008	5.4087	5.3737	5.3674	5.3673
neg_1903	Sn-glycero-3-Phosphoethanolamine	metab_6260	C01233	HMDB0059660	196.037	neg	M-H2O-H	C5H14NO6P	7.9627	0.0224759	-	54.2	-4.49762	-	-	-	map00565;map00564	Ether lipid metabolism; Glycerophospholipid metabolism	Metabolism;Metabolism	Lipid metabolism;Lipid metabolism	Lipids and lipid-like molecules	Glycerophospholipids	Glycerophosphoethanolamines	4.2793	4.3006	4.2897	4.3126	4.2518	4.2758	4.3402	4.3084	4.1683	4.2613	4.3101	4.3252	4.2784	4.2792	4.2929	4.2747	4.2779
neg_1917	LysoPC(16:1(9Z)/0:0)	metab_6274	C04230	HMDB0010383	492.309	neg	M-H	C24H48NO7P	8.03	0.00491238	-	75.9	-0.429517	76790-27-7	Lipids	Phospholipids	map00564;map05231	Glycerophospholipid metabolism; Choline metabolism in cancer	Metabolism;Human Diseases	Lipid metabolism;Cancer: overview	Lipids and lipid-like molecules	Glycerophospholipids	Glycerophosphocholines	5.338	5.3359	5.4165	5.3449	5.3995	5.3395	5.3658	5.4407	5.391	5.3692	5.3818	5.4058	5.4034	5.3905	5.3576	5.3566	5.3607
neg_1944	LysoPC(P-18:1(9Z))	metab_6300	C04230	HMDB0010408	550.351	neg	M+FA-H	C26H52NO6P	8.1626	0.020531	-	68.7	-0.692428	-	Lipids	Phospholipids	map00564;map05231	Glycerophospholipid metabolism; Choline metabolism in cancer	Metabolism;Human Diseases	Lipid metabolism;Cancer: overview	Lipids and lipid-like molecules	Glycerophospholipids	Glycerophosphocholines	4.2244	4.2249	4.184	4.1073	4.1837	4.1458	4.237	4.1105	4.1392	4.1069	4.0064	4.0388	3.933	3.9607	4.0825	4.0955	4.0997
neg_1946	2-Hydroxymyristic Acid	metab_6302	-	LMFA01050484;HMDB0002261	243.196	neg	M-H	C14H28O3	8.1851	0.0126654	52.6	-	-2.1619	2507-55-3	-	-	-	-	-	-	Lipids and lipid-like molecules	Fatty Acyls	Fatty acids and conjugates	2.8005	2.9553	3.2092	2.9822	2.9475	2.777	2.8135	3.022	3.2736	3.0756	3.193	3.2639	3.1109	3.1126	3.088	3.0775	3.0802
neg_1959	LysoPC(15:0)	metab_6315	C04230	HMDB0010381	480.309	neg	M-H	C23H48NO7P	8.2294	0.00195458	-	80.9	-0.498832	-	Lipids	Phospholipids	map00564;map05231	Glycerophospholipid metabolism; Choline metabolism in cancer	Metabolism;Human Diseases	Lipid metabolism;Cancer: overview	Lipids and lipid-like molecules	Glycerophospholipids	Glycerophosphocholines	7.4633	7.4326	7.4189	7.4624	7.4374	7.4046	7.4281	7.412	7.4273	7.4295	7.3976	7.3959	7.4067	7.3958	7.3987	7.3977	7.397
neg_1962	CPA(16:0/0:0)	metab_6318	-	HMDB0007003	391.225	neg	M-H	C19H37O6P	8.2514	0.0354083	-	72.2	-0.341204	-	-	-	-	-	-	-	Lipids and lipid-like molecules	Glycerophospholipids	Glycerophosphates	4.395	4.4021	4.3656	4.3515	4.3527	4.3679	4.3106	4.3357	4.3663	4.3714	4.2508	4.3072	4.3277	4.3017	4.3051	4.2845	4.3148
neg_1972	Kentsin	metab_6328	-	HMDB0005776	537.255	neg	M+K-2H	C21H40N8O6	8.3392	0.0159634	-	54.6	-0.722979	56767-30-7	-	-	-	-	-	-	Organic acids and derivatives	Carboxylic acids and derivatives	Amino acids, peptides, and analogues	4.6056	4.5873	4.6163	4.5749	4.5809	4.7775	4.6	4.593	4.5679	4.597	4.4963	4.5595	4.4886	4.6039	4.5264	4.5312	4.54
neg_1982	3a,7a-Dihydroxy-5b-cholestan-26-al	metab_6338	C05445	HMDB0006894	463.343	neg	M+FA-H	C27H46O3	8.3841	0.00603774	-	72.6	0.0363275	-	-	-	map01100;map00120	Metabolic pathways; Primary bile acid biosynthesis	Metabolism;Metabolism	Global and overview maps;Lipid metabolism	Lipids and lipid-like molecules	Steroids and steroid derivatives	Bile acids, alcohols and derivatives	5.0392	5.0732	5.0431	5.0782	5.0176	4.9622	4.9768	4.9959	5.073	5.0323	5.015	4.9813	5.0735	5.0695	5.0509	5.0518	5.0558
neg_2000	LysoPC(P-16:0)	metab_6356	-	HMDB0010407	524.335	neg	M+FA-H	C24H50NO6P	8.4954	0.00929212	-	73.4	-0.805206	-	-	-	-	-	-	-	Lipids and lipid-like molecules	Glycerophospholipids	Glycerophosphocholines	4.864	4.8482	4.8528	4.791	4.8387	4.8417	4.794	4.8268	4.876	4.8248	4.8505	4.9087	4.8402	4.9176	4.8341	4.839	4.8421
neg_2010	Adipostatin A	metab_6366	C10809	HMDB0031009	365.269	neg	M+FA-H	C21H36O2	8.5625	0.011014	-	53.3	-1.01495	3158-56-3	-	-	-	-	-	-	Benzenoids	Phenols	Benzenediols	3.7717	3.8375	3.7383	3.9088	3.8726	3.7139	3.7917	3.7581	3.9992	3.7179	3.7859	3.7231	3.7691	3.8187	3.8131	3.8178	3.8082
neg_2012	LysoPA(24:0/0:0)	metab_6368	-	HMDB0114756	543.342	neg	M+Na-2H	C27H55O7P	8.5625	0.00348364	-	61.7	-2.95038	-	-	-	-	-	-	-	Lipids and lipid-like molecules	Glycerophospholipids	Glycerophosphates	4.2182	4.1976	4.2326	4.1761	4.2294	4.1644	4.2053	4.202	4.247	4.1378	4.142	4.1022	4.0318	4.1269	4.1275	4.1288	4.1306
neg_2037	LysoPE(0:0/22:1(13Z))	metab_6392	-	LMGP02050055;HMDB0011491	580.362	neg	M+FA-H	C27H54NO7P	8.6748	0.0150075	-	83.7	-0.0761994	-	-	-	-	-	-	-	Lipids and lipid-like molecules	Glycerophospholipids	Glycerophosphoethanolamines	4.7589	4.7318	4.7994	4.6889	4.8643	4.8152	4.8613	4.812	4.7853	4.7667	4.7487	4.8091	4.7832	4.7811	4.7725	4.7852	4.7814
neg_2058	Alpha-Micropteroxanthin B	metab_6413	-	HMDB0038504	441.301	neg	M+FA-H	C27H40O2	8.7645	0.00704451	-	58.5	-0.550869	148044-84-2	-	-	-	-	-	-	Lipids and lipid-like molecules	Prenol lipids	Sesterterpenoids	4.1842	4.3421	4.2042	4.4058	4.3608	4.2499	4.3592	4.4026	4.4898	4.3936	4.4317	4.4499	4.4845	4.4587	4.4015	4.4067	4.4069
neg_2067	7alpha-Hydroxy-3-oxo-4-cholestenoate	metab_6422	C17337	HMDB0012458	429.301	neg	M-H	C27H42O4	8.8085	0.0171611	-	54.6	-0.654171	115538-85-7	-	-	map00120	Primary bile acid biosynthesis	Metabolism	Lipid metabolism	Lipids and lipid-like molecules	Steroids and steroid derivatives	Bile acids, alcohols and derivatives	3.8186	3.8898	3.8286	3.7484	3.7954	3.6371	3.7631	3.8203	3.9016	3.8611	3.9222	3.8981	3.9634	3.879	3.8254	3.8402	3.8345
neg_2075	Isoachifolidiene	metab_6430	-	HMDB0038690	365.14	neg	M+Na-2H	C20H24O5	8.8532	0.0559882	-	68.1	8.87198	-	-	-	-	-	-	-	Lipids and lipid-like molecules	Fatty Acyls	Fatty acid esters	3.8206	3.8246	3.5055	3.2621	3.4605	3.4512	3.6357	3.7046	3.4764	3.1991	3.655	3.3376	3.1325	2.8672	3.5371	3.5423	3.581
neg_2082	4a-Carboxy-4b-methyl-5a-cholesta-8,24-dien-3b-ol	metab_6437	C15808	HMDB0001181	423.327	neg	M-H2O-H	C29H46O3	8.8755	0.0178596	-	78.1	-0.403403	-	-	-	map01100;map00100	Metabolic pathways; Steroid biosynthesis	Metabolism;Metabolism	Global and overview maps;Lipid metabolism	Lipids and lipid-like molecules	Prenol lipids	Triterpenoids	3.5954	3.7544	3.7344	3.6161	3.6119	3.5236	3.642	3.7152	3.8331	3.7369	3.742	3.6585	3.8753	3.6804	3.7606	3.7459	3.7493
neg_2085	Mucronine D	metab_6440	C10009	HMDB0029335	642.362	neg	M-H2O-H	C37H51N5O6	8.8977	0.166744	-	53.9	-5.58821	38496-00-3	-	-	-	-	-	-	Organic acids and derivatives	Carboxylic acids and derivatives	Amino acids, peptides, and analogues	3.8859	3.5772	3.6611	4.188	3.3649	4.0879	3.8898	4.0394	3.905	3.3082	3.9124	3.8354	3.7454	3.8914	3.8768	3.8829	3.7473
neg_2088	LysoPC(18:0)	metab_6443	C04230	HMDB0010384	558.333	neg	M+Cl	C26H54NO7P	8.9195	0.00566094	-	80.4	-0.297086	-	Lipids	Phospholipids	map00564;map05231	Glycerophospholipid metabolism; Choline metabolism in cancer	Metabolism;Human Diseases	Lipid metabolism;Cancer: overview	Lipids and lipid-like molecules	Glycerophospholipids	Glycerophosphocholines	5.3408	5.3369	5.2866	5.3255	5.3362	5.3595	5.3283	5.2972	5.3303	5.3471	5.2995	5.2886	5.3211	5.322	5.3016	5.2972	5.3013
neg_2140	Corosolic acid	metab_6495	-	-	471.348	neg	M-H	C30H48O4	9.1647	0.0167963	55.8	-	-0.320964	-	-	-	-	-	-	-	-	-	-	4.7078	4.7679	4.7662	4.7692	4.7268	4.611	4.6967	4.7121	4.8122	4.7503	4.7575	4.7257	4.762	4.7537	4.7248	4.7301	4.7392
neg_2165	Stearaldehyde	metab_6520	C01838	HMDB0002384;LMFA06000098	313.275	neg	M+FA-H	C18H36O	9.2316	0.227604	-	53.1	-0.539023	638-66-4	-	-	-	-	-	-	Lipids and lipid-like molecules	Fatty Acyls	Fatty aldehydes	2.3874	2.383	2.8545	3.3347	2.7303	2.811	2.8119	3.2833	2.3733	2.377	2.371	3.1194	3.1693	3.8048	3.3595	3.4758	3.5612
neg_2173	Ambolic acid	metab_6528	-	HMDB0035713	451.358	neg	M-H2O-H	C31H50O3	9.2764	0.0469593	-	62.5	-0.554492	13878-93-8	-	-	-	-	-	-	Organic oxygen compounds	Organooxygen compounds	Carbohydrates and carbohydrate conjugates	4.3151	4.4162	4.4953	4.3913	4.411	4.1977	4.3346	4.4249	4.5094	4.4817	4.458	4.4047	4.4598	4.4243	4.4173	4.4227	4.4546
neg_2220	Sonchifolin	metab_6575	-	HMDB0041139	355.158	neg	M-H2O-H	C21H26O6	9.522	0.0359047	-	54.8	7.82353	-	-	-	-	-	-	-	Lipids and lipid-like molecules	Prenol lipids	Terpene lactones	5.0995	5.2605	5.187	5.1449	5.2084	5.18	5.1827	5.2112	5.215	5.1895	5.2446	5.2321	5.2869	5.2593	5.157	5.1621	5.186
neg_2242	Ganodermanontriol	metab_6597	-	HMDB0035977	471.346	neg	M-H	C30H48O4	9.566	0.0159636	-	67.4	-4.9278	106518-63-2	-	-	-	-	-	-	Lipids and lipid-like molecules	Prenol lipids	Triterpenoids	4.9373	5.0473	5.0437	5.0235	5.0206	4.9048	4.9597	4.9937	5.1006	5.0519	5.0118	5.0152	5.049	5.0189	4.9974	5.0023	5.0111
neg_2290	N-Undecylbenzenesulfonic acid	metab_6645	-	HMDB0032549	311.168	neg	M-H	C17H28O3S	9.9675	0.0221255	-	68	-0.64117	50854-94-9	-	-	-	-	-	-	Benzenoids	Benzene and substituted derivatives	Benzenesulfonic acids and derivatives	5.9741	5.9815	5.7641	5.5352	5.6355	5.7239	5.8656	5.8398	5.6754	5.5625	5.8075	5.5943	5.4561	5.381	5.7526	5.7671	5.7709
neg_2295	Myristoleic acid	metab_6650	C08322	LMFA01030051;HMDB0002000	451.379	neg	2M-H	C14H26O2	9.9675	0.0211467	-	50.2	0.0996632	544-64-9	-	-	-	-	-	-	Lipids and lipid-like molecules	Fatty Acyls	Fatty acids and conjugates	4.5524	4.6612	4.6694	4.588	4.63	4.5055	4.5873	4.6093	4.6921	4.6417	4.5928	4.6197	4.6652	4.6251	4.5895	4.5949	4.6074
neg_2299	Alantolactone	metab_6654	C09289	HMDB0035906;LMPR0103190013	695.427	neg	3M-H	C15H20O2	9.9675	0.0345134	-	79.3	-6.85428	546-43-0	-	-	-	-	-	-	Lipids and lipid-like molecules	Prenol lipids	Terpene lactones	4.2635	4.2564	4.247	4.3087	4.2755	4.2798	4.2898	4.1573	4.2528	4.2021	4.2704	4.2316	4.2428	4.2373	4.2019	4.207	4.2299
neg_2301	Annonisin	metab_6656	-	HMDB0031394	645.411	neg	M+Cl	C35H62O8	10.0122	0.0281357	-	70.7	-3.93946	194413-43-9	-	-	-	-	-	-	Lipids and lipid-like molecules	Fatty Acyls	Fatty alcohols	4.6634	4.676	4.6563	4.7418	4.6684	4.6636	4.6648	4.5574	4.6382	4.6246	4.6516	4.5431	4.6338	4.6401	4.5866	4.5918	4.6097
neg_2302	Descladinose roxithromycin	metab_6657	-	HMDB0060814	713.398	neg	M+Cl	C33H62N2O12	10.0122	0.00925666	-	61.7	-1.74471	-	-	-	-	-	-	-	Organic oxygen compounds	Organooxygen compounds	Carbohydrates and carbohydrate conjugates	4.5363	4.5984	4.5499	4.6383	4.5517	4.5581	4.5866	4.4234	4.5287	4.5159	4.568	4.4693	4.5168	4.4789	4.5396	4.5436	4.5477
neg_2306	Notoginsenoside T1	metab_6661	-	HMDB0039049	673.393	neg	M+Na-2H	C36H60O10	10.0347	0.0321379	-	51.9	0.06324	343962-53-8	-	-	-	-	-	-	Lipids and lipid-like molecules	Prenol lipids	Triterpenoids	4.2131	4.009	3.9558	4.1406	4.1854	4.1497	4.1562	4.1209	4.1624	4.1784	4.0753	3.9168	4.0586	4.0565	4.1006	4.1279	4.1097
neg_2325	Muricatin A	metab_6680	-	HMDB0029964	647.427	neg	M+Cl	C35H64O8	10.1693	0.0169101	-	82.9	-3.85482	160262-48-6	-	-	-	-	-	-	Lipids and lipid-like molecules	Fatty Acyls	Fatty alcohols	5.0208	5.005	5.0244	5.0715	5.0261	5.0256	5.025	4.9175	5.0455	4.9884	5.0192	4.9481	4.9715	4.9773	4.9733	4.9835	4.9876
neg_2358	PS(18:2(9Z,12Z)/20:3(8Z,11Z,14Z))	metab_6713	-	HMDB0012404;LMGP03010359	830.495	neg	M+Na-2H	C44H76NO10P	10.5293	0.0270834	-	57.8	0.124924	-	-	-	-	-	-	-	Lipids and lipid-like molecules	Glycerophospholipids	Glycerophosphoserines	3.5872	3.7034	3.8466	3.9219	3.7582	4.2342	4.1136	4.0422	3.8802	3.9409	3.988	3.6776	3.9906	3.8587	3.898	3.8764	3.8793
neg_2359	PE-NMe2(16:0/20:3(5Z,8Z,11Z))	metab_6714	-	HMDB0113949	790.54	neg	M+Na-2H	C43H80NO8P	10.5518	0.00527187	-	57.7	3.72996	-	-	-	-	-	-	-	Lipids and lipid-like molecules	Glycerophospholipids	Glycerophosphoethanolamines	5.0904	5.0883	5.1367	5.0896	5.0622	5.0764	5.1028	5.2473	5.2286	5.2396	5.236	5.2466	5.2933	5.2171	5.1577	5.1539	5.158
neg_2383	PC(16:0/20:4(5Z,8Z,11Z,14Z))	metab_6738	C00157	LMGP01010007;HMDB0007982	816.53	neg	M+Cl	C44H80NO8P	10.7548	0.0213202	-	85.7	-1.52219	-	Lipids	Phospholipids	map01100;map00564;map00590;map00591;map00592;map05231;map04723	Metabolic pathways; Glycerophospholipid metabolism; Arachidonic acid metabolism; Linoleic acid metabolism; alpha-Linolenic acid metabolism; Choline metabolism in cancer; Retrograde endocannabinoid signaling	Metabolism;Metabolism;Metabolism;Metabolism;Metabolism;Human Diseases;Organismal Systems	Global and overview maps;Lipid metabolism;Lipid metabolism;Lipid metabolism;Lipid metabolism;Cancer: overview;Nervous system	Lipids and lipid-like molecules	Glycerophospholipids	Glycerophosphocholines	4.21	4.3198	4.275	4.1807	4.2885	4.1752	4.2249	4.2929	4.2971	4.3736	4.409	4.3263	4.4601	4.3594	4.3223	4.3136	4.3321
neg_2407	PE-NMe(20:0/20:4(5Z,8Z,11Z,14Z))	metab_6762	-	HMDB0113296	854.592	neg	M+FA-H	C46H84NO8P	11.2937	0.00551015	-	76.6	0.0347107	-	-	-	-	-	-	-	Lipids and lipid-like molecules	Glycerophospholipids	Glycerophosphoethanolamines	4.8723	4.9276	4.9406	4.8425	4.962	4.9645	4.9373	5.095	4.948	5.0766	5.2031	4.9825	5.2378	5.0122	5.0375	5.0367	5.0412
neg_2417	Dodecylbenzenesulfonic acid	metab_6772	-	-	325.184	neg	M-H	C18H30O3S	11.4056	0.0204972	66.5	-	-1.02724	-	-	-	-	-	-	-	-	-	-	6.0099	5.9683	5.8277	5.636	5.7361	5.8151	5.8684	5.88	5.797	5.6947	5.8693	5.7109	5.6121	5.5517	5.8067	5.8153	5.8245
neg_2439	17-phenyl-18,19,20-trinor-prostaglandin E2	metab_6794	-	HMDB0062612	407.187	neg	M+Na-2H	C23H30O5	12.701	0.0175695	-	78.5	8.09789	-	-	-	-	-	-	-	Lipids and lipid-like molecules	Fatty Acyls	Eicosanoids	5.3866	5.3579	5.2842	5.2168	5.291	5.3337	5.3254	5.3181	5.3186	5.2922	5.319	5.2873	5.2493	5.2434	5.2829	5.2936	5.2977
neg_2899	PE-NMe(20:0/22:6(4Z,7Z,10Z,13Z,16Z,19Z))	metab_7251	-	HMDB0113305	878.592	neg	M+FA-H	C48H84NO8P	11.0251	0.0098656	-	66.2	0.139925	-	-	-	-	-	-	-	Lipids and lipid-like molecules	Glycerophospholipids	Glycerophosphoethanolamines	5.1764	5.1329	5.1988	5.0952	5.1122	5.2766	5.1317	5.3107	5.2135	5.2467	5.3174	5.2218	5.3637	5.1979	5.2006	5.2055	5.197
neg_2905	PE(20:4(5Z,8Z,11Z,14Z)/P-16:0)	metab_7257	-	HMDB0009411	722.513	neg	M-H	C41H74NO7P	10.9353	0.00493982	-	78.2	0.531671	-	-	-	-	-	-	-	Lipids and lipid-like molecules	Glycerophospholipids	Glycerophosphoethanolamines	3.577	3.4515	3.3943	3.4437	3.5739	3.4612	3.5163	3.6465	3.6206	3.7324	3.6617	3.0475	3.5925	2.9656	3.5911	3.5946	3.5951
neg_2906	PC(o-16:0/22:6(4Z,7Z,10Z,13Z,16Z,19Z))	metab_7258	-	LMGP01020064;HMDB0013409	836.58	neg	M+FA-H	C46H82NO7P	10.9128	0.00777953	-	54.7	-0.866196	-	-	-	-	-	-	-	Lipids and lipid-like molecules	Glycerophospholipids	Glycerophosphocholines	4.3167	4.3314	4.2633	4.1478	4.2992	4.2525	4.2821	4.2658	4.2735	4.2407	4.2743	4.1383	4.2232	4.1808	4.28	4.2826	4.2867
neg_2909	PE-NMe2(16:0/18:2(9Z,12Z))	metab_7261	-	HMDB0113943	742.539	neg	M-H	C41H78NO8P	10.8902	0.00836572	-	77.3	0.173505	-	-	-	-	-	-	-	Lipids and lipid-like molecules	Glycerophospholipids	Glycerophosphoethanolamines	5.6427	5.6179	5.5503	5.5426	5.6417	5.6268	5.6136	5.5713	5.5432	5.6125	5.6702	5.4788	5.6316	5.5341	5.5772	5.5833	5.5838
neg_2912	PE-NMe(18:0/20:3(5Z,8Z,11Z))	metab_7264	-	HMDB0113096	828.576	neg	M+FA-H	C44H82NO8P	10.8672	0.00661701	-	81.1	0.305038	-	-	-	-	-	-	-	Lipids and lipid-like molecules	Glycerophospholipids	Glycerophosphoethanolamines	5.6613	5.6567	5.5895	5.617	5.6863	5.7011	5.7034	5.6991	5.6914	5.741	5.8025	5.6087	5.7965	5.6865	5.6958	5.7007	5.7008
neg_2914	PE(15:0/20:1(11Z))	metab_7266	-	LMGP02010464;HMDB0008900	776.545	neg	M+FA-H	C40H78NO8P	10.8442	0.0106734	-	55.5	-0.00437074	-	-	-	-	-	-	-	Lipids and lipid-like molecules	Glycerophospholipids	Glycerophosphoethanolamines	3.941	4.0836	4.1625	3.9827	3.9334	4.0184	4.2258	4.1979	4.0341	4.1335	4.2284	4.2815	4.412	4.2702	4.1414	4.148	4.1504
neg_2929	PE(O-16:1(1Z)/22:6(4Z,7Z,10Z,13Z,16Z,19Z))	metab_7281	C00350	HMDB0005780	746.513	neg	M-H	C43H74NO7P	10.7323	0.00572547	-	51.4	0.500017	-	Lipids	Phospholipids	map01100;map00564;map00563;map04136;map05167;map04723;map04140	Metabolic pathways; Glycerophospholipid metabolism; Glycosylphosphatidylinositol (GPI)-anchor biosynthesis; Autophagy - other; Kaposi sarcoma-associated herpesvirus infection; Retrograde endocannabinoid signaling; Autophagy - animal	Metabolism;Metabolism;Metabolism;Cellular Processes;Human Diseases;Organismal Systems;Cellular Processes	Global and overview maps;Lipid metabolism;Glycan biosynthesis and metabolism;Transport and catabolism;Infectious disease: viral;Nervous system;Transport and catabolism	Lipids and lipid-like molecules	Glycerophospholipids	Glycerophosphoethanolamines	4.4961	4.442	4.4148	4.4471	4.5329	4.5507	4.4534	4.5691	4.4871	4.5689	4.5784	4.1353	4.4472	4.2525	4.4999	4.4954	4.4994
neg_2930	PE-NMe2(18:0/18:3(9Z,12Z,15Z))	metab_7282	-	HMDB0113992	814.56	neg	M+FA-H	C43H80NO8P	10.7093	0.0255733	-	65.8	4.60701043315301e-05	-	-	-	-	-	-	-	Lipids and lipid-like molecules	Glycerophospholipids	Glycerophosphoethanolamines	4.1978	4.1424	4.111	4.0769	4.2771	4.1413	4.1697	4.1767	4.1389	4.2858	4.3642	4.0668	4.2332	4.1987	4.2026	4.1811	4.1972
neg_2952	PE-NMe(20:1(11Z)/22:6(4Z,7Z,10Z,13Z,16Z,19Z))	metab_7304	-	HMDB0113334	876.576	neg	M+FA-H	C48H82NO8P	10.5518	0.00504977	-	78.1	0.0885549	-	-	-	-	-	-	-	Lipids and lipid-like molecules	Glycerophospholipids	Glycerophosphoethanolamines	4.9079	4.8991	4.989	4.8764	4.9054	4.904	4.9676	5.2202	5.1839	5.1589	5.181	5.1715	5.2254	5.1781	5.0877	5.0857	5.0901
neg_2957	PE(18:1(11Z)/20:3(5Z,8Z,11Z))	metab_7309	-	HMDB0009034	788.523	neg	M+Na-2H	C43H78NO8P	10.5293	0.0119651	-	58.2	2.90231	-	-	-	-	-	-	-	Lipids and lipid-like molecules	Glycerophospholipids	Glycerophosphoethanolamines	3.377	3.4003	3.4834	3.6387	3.4048	3.8901	3.7853	3.9185	3.5954	3.7253	3.8629	3.3871	3.8163	3.7255	3.6854	3.6751	3.6792
neg_2961	PE-NMe(18:1(11Z)/20:3(5Z,8Z,11Z))	metab_7313	-	HMDB0113123	826.56	neg	M+FA-H	C44H80NO8P	10.5061	0.00545571	-	78.2	-0.494536	-	-	-	-	-	-	-	Lipids and lipid-like molecules	Glycerophospholipids	Glycerophosphoethanolamines	5.8163	5.7223	5.5796	5.62	5.792	5.7858	5.7129	5.4542	5.5573	5.6409	5.688	5.4405	5.6367	5.6548	5.6604	5.6604	5.6645
neg_2965	PE-NMe(18:1(11Z)/18:2(9Z,12Z))	metab_7317	-	HMDB0113116	800.545	neg	M+FA-H	C42H78NO8P	10.4832	0.0047862	-	84.5	0.245891	-	-	-	-	-	-	-	Lipids and lipid-like molecules	Glycerophospholipids	Glycerophosphoethanolamines	5.3138	5.2644	5.3152	5.2688	5.2924	5.3375	5.3798	5.3936	5.3284	5.38	5.463	5.4479	5.5006	5.5027	5.3555	5.3541	5.3582
neg_2976	Donhexocin	metab_7328	-	HMDB0033087	649.443	neg	M+Cl	C35H66O8	10.3933	0.010582	-	76.9	-3.91688	-	-	-	-	-	-	-	Lipids and lipid-like molecules	Fatty Acyls	Fatty alcohols	4.6922	4.6843	4.6855	4.7626	4.699	4.719	4.7078	4.591	4.7796	4.6873	4.7006	4.5991	4.6277	4.6452	4.6425	4.6488	4.6515
neg_2980	Ethylsuberenol	metab_7332	-	HMDB0039044	575.26	neg	2M-H	C17H20O4	10.3482	0.00899117	-	53.8	-8.36984	86682-61-3	-	-	-	-	-	-	Phenylpropanoids and polyketides	Coumarins and derivatives	Not Available	4.0814	4.291	4.2936	4.226	4.2225	4.069	4.3708	4.2948	4.1759	4.2161	4.1874	4.2708	4.2176	4.249	4.1866	4.1929	4.1859
neg_2988	PE-NMe(20:2(11Z,14Z)/22:6(4Z,7Z,10Z,13Z,16Z,19Z))	metab_7340	-	HMDB0113363	874.56	neg	M+FA-H	C48H80NO8P	10.2361	0.00665473	-	76.2	0.0917202	-	-	-	-	-	-	-	Lipids and lipid-like molecules	Glycerophospholipids	Glycerophosphoethanolamines	4.9168	4.8539	4.8718	4.7836	4.8572	4.8066	4.8395	5.0128	4.9716	4.9666	5.0496	5.0137	4.9864	5.0402	4.9374	4.9319	4.9361
neg_2997	PE-NMe(18:2(9Z,12Z)/22:5(4Z,7Z,10Z,13Z,16Z))	metab_7349	-	HMDB0113188	848.545	neg	M+FA-H	C46H78NO8P	10.1466	0.00880516	-	69.8	0.0290818	-	-	-	-	-	-	-	Lipids and lipid-like molecules	Glycerophospholipids	Glycerophosphoethanolamines	4.9555	4.9027	4.939	4.8192	4.8879	4.9099	4.9975	5.0372	5.0162	5.0014	5.101	5.1247	5.1526	5.1773	5.0118	5.0042	5.0083
neg_3000	5-Pentacosyl-1,3-benzenediol	metab_7352	-	HMDB0038485	505.426	neg	M+FA-H	C31H56O2	10.1466	0.0206251	-	77.2	0.217912	70110-61-1	-	-	-	-	-	-	Benzenoids	Phenols	Benzenediols	4.8227	4.8455	4.8533	4.8925	4.8665	4.7903	4.8149	4.8507	4.962	4.8717	4.8901	4.8339	4.8603	4.8809	4.8288	4.842	4.846
neg_3026	Retinyl beta-glucuronide	metab_7378	-	HMDB0010340	443.247	neg	M-H2O-H	C26H38O7	9.9899	0.01213	-	61.8	7.16861	-	-	-	-	-	-	-	Lipids and lipid-like molecules	Prenol lipids	Terpene glycosides	3.9237	3.7252	3.742	3.7533	3.8167	3.9114	3.7081	3.8483	3.8543	3.8245	3.8528	3.7625	3.7979	3.8057	3.6893	3.6983	3.6987
neg_3039	Citreoviridin C	metab_7391	-	HMDB0030523	383.189	neg	M-H2O-H	C23H30O6	9.9675	0.0216978	-	59.5	7.21531	74145-78-1	-	-	-	-	-	-	Organoheterocyclic compounds	Pyrans	Pyranones and derivatives	5.0377	5.2073	5.0528	4.9731	5.0069	4.9502	5.2161	5.0095	4.9432	5.0302	4.997	4.9219	4.979	4.9438	5.004	4.9942	5.013
neg_3116	Melleolide	metab_7468	-	HMDB0035689	381.174	neg	M-H2O-H	C23H28O6	9.566	0.0400875	-	55.6	7.30379	82869-08-7	-	-	-	-	-	-	Lipids and lipid-like molecules	Prenol lipids	Sesquiterpenoids	5.1669	5.3073	5.2784	5.2644	5.3178	5.2455	5.3649	5.3627	5.3859	5.3765	5.3546	5.3436	5.3547	5.3414	5.2787	5.307	5.311
neg_3151	LysoPC(22:1(13Z))	metab_7503	C04230	LMGP01050141;HMDB0010399	622.409	neg	M+FA-H	C30H60NO7P	9.4996	0.0103859	-	68.4	0.499432	-	Lipids	Phospholipids	map00564;map05231	Glycerophospholipid metabolism; Choline metabolism in cancer	Metabolism;Human Diseases	Lipid metabolism;Cancer: overview	Lipids and lipid-like molecules	Glycerophospholipids	Glycerophosphocholines	4.011	4.0748	4.0432	4.0788	4.2355	4.2209	4.2896	4.2525	4.2291	4.2675	4.2386	4.2336	4.2304	4.1591	4.1774	4.1684	4.1725
neg_3154	24-Hydroxycholesterol	metab_7506	C13550	HMDB0001419	447.348	neg	M+FA-H	C27H46O2	9.4996	0.0111865	-	71.4	-0.135122	474-73-7	-	-	map00120	Primary bile acid biosynthesis	Metabolism	Lipid metabolism	Lipids and lipid-like molecules	Steroids and steroid derivatives	Bile acids, alcohols and derivatives	5.0976	5.1961	5.1781	5.1856	5.1644	5.0507	5.1118	5.1593	5.2428	5.1955	5.1615	5.155	5.2016	5.1673	5.1653	5.1722	5.1747
neg_3202	AS 1-1	metab_7554	-	HMDB0032794	722.462	neg	M+K-2H	C38H71NO9	9.2764	0.0305832	-	80.3	0.220322	-	-	-	-	-	-	-	Lipids and lipid-like molecules	Sphingolipids	Glycosphingolipids	3.8007	3.2869	3.6672	4.0994	4.3294	4.4451	3.9385	3.4209	4.0407	3.5071	3.9997	3.6196	4.0781	3.2598	4.0883	4.093	4.1131
neg_3218	LysoPC(O-18:0)	metab_7570	C04317	HMDB0011149	554.383	neg	M+FA-H	C26H56NO6P	9.2092	0.0203222	-	80.3	-0.434533	-	-	-	map00565;map01100	Ether lipid metabolism; Metabolic pathways	Metabolism;Metabolism	Lipid metabolism;Global and overview maps	Lipids and lipid-like molecules	Glycerophospholipids	Glycerophosphocholines	4.7151	4.6443	4.6921	4.6013	4.7091	4.6657	4.626	4.6132	4.6356	4.6384	4.6045	4.549	4.4956	4.4932	4.5858	4.5987	4.6028
neg_3265	5-Nonadecyl-1,3-benzenediol	metab_7617	-	HMDB0030956	421.332	neg	M+FA-H	C25H44O2	9.1201	0.0116484	-	74.4	0.323735	35176-46-6	-	-	-	-	-	-	Benzenoids	Phenols	Benzenediols	4.8489	4.9325	4.9493	4.9516	4.9333	4.7854	4.8674	4.9175	5.0054	4.9581	4.9288	4.8913	4.9434	4.937	4.934	4.9399	4.9441
neg_3269	(3beta,5alpha,6beta,24R)-Stigmastane-3,5,6-triol	metab_7621	-	LMST01040240;HMDB0030014	493.39	neg	M+FA-H	C29H52O3	9.0979	0.0200144	-	60.9	-0.155656	20835-91-0	-	-	-	-	-	-	Lipids and lipid-like molecules	Steroids and steroid derivatives	Stigmastanes and derivatives	4.4753	4.5674	4.5223	4.5813	4.5787	4.4384	4.4643	4.5265	4.5987	4.5467	4.5435	4.5335	4.5753	4.556	4.518	4.5306	4.5348
neg_3270	5-(14-Nonadecenyl)-1,3-benzenediol	metab_7622	-	HMDB0031677	419.317	neg	M+FA-H	C25H42O2	9.0979	0.00798025	-	64	-0.290652	187523-39-3	-	-	-	-	-	-	Benzenoids	Phenols	Benzenediols	5.0326	5.1767	5.136	5.1151	5.1208	4.9757	5.0364	5.1206	5.2216	5.1415	5.1338	5.1458	5.1703	5.1413	5.1277	5.1305	5.1346
neg_3286	Ambonic acid	metab_7638	-	HMDB0035972	449.342	neg	M-H2O-H	C31H48O3	9.0534	0.0346318	-	60.3	-0.637586	17984-17-7	-	-	-	-	-	-	Lipids and lipid-like molecules	Steroids and steroid derivatives	Cycloartanols and derivatives	3.7728	3.989	3.9007	3.8781	3.8872	3.7514	3.8641	3.9296	4.0331	3.9505	3.9638	3.9219	4.0519	3.997	3.93	3.9346	3.9578
neg_3293	ENOXOLONE	metab_7645	C02283	-	469.332	neg	M-H	C30H46O4	9.031	0.0132128	57	-	-0.642164	-	-	-	-	-	-	-	-	-	-	4.7383	4.7978	4.7769	4.7539	4.7346	4.6363	4.6767	4.743	4.8125	4.7712	4.7399	4.7298	4.7833	4.7692	4.7577	4.7639	4.7692
neg_3294	5,9-Epidioxy-3-hydroxyergost-7-en-6-one	metab_7646	-	HMDB0032667	443.316	neg	M-H	C28H44O4	9.031	0.0125653	-	53.7	-1.49186	211486-17-8	-	-	-	-	-	-	Lipids and lipid-like molecules	Steroids and steroid derivatives	Ergostane steroids	4.8539	4.9354	4.9213	4.925	4.9013	4.7708	4.8208	4.9295	4.9987	4.9441	4.9366	4.8981	4.9546	4.9042	4.9273	4.9265	4.9363
neg_3312	5-Heptadecyl-1,3-benzenediol	metab_7664	-	HMDB0038530	393.301	neg	M+FA-H	C23H40O2	8.964	0.00472727	-	58.6	-0.404419	41442-57-3	-	-	-	-	-	-	Benzenoids	Phenols	Benzenediols	4.387	4.5351	4.5086	4.5225	4.5587	4.455	4.4224	4.4976	4.6172	4.5171	4.5328	4.4803	4.5377	4.5282	4.5182	4.5162	4.5203
neg_3313	(4E,7E,10Z,13E,16E,19E)-docosa-4,7,10,13,16,19-hexaenoic acid	metab_7665	-	-	327.233	neg	M-H	C22H32O2	8.964	0.0250623	67.6	-	-0.876742	-	-	-	-	-	-	-	-	-	-	4.9269	5.0117	5.1201	5.0027	4.9697	4.956	4.896	5.1845	5.1577	5.0765	5.0561	5.1036	5.0306	5.0269	5.0235	5.011	5.0328
neg_3317	Calcitroic acid	metab_7669	C18230	HMDB0006472	395.22	neg	M+Na-2H	C23H34O4	8.9419	0.0191253	-	51.9	-1.30205	71204-89-2	-	-	-	-	-	-	Lipids and lipid-like molecules	Steroids and steroid derivatives	Vitamin D and derivatives	4.7249	4.8298	4.8712	4.7622	4.7431	4.758	4.6984	4.907	4.8907	4.8257	4.8659	4.8669	4.8332	4.8463	4.8131	4.8055	4.822
neg_3324	LysoPC(17:0)	metab_7675	C04230	HMDB0012108	508.34	neg	M-H	C25H52NO7P	8.9195	0.00697312	-	81.3	-0.783065	-	Lipids	Phospholipids	map00564;map05231	Glycerophospholipid metabolism; Choline metabolism in cancer	Metabolism;Human Diseases	Lipid metabolism;Cancer: overview	Lipids and lipid-like molecules	Glycerophospholipids	Glycerophosphocholines	7.0999	7.101	7.0682	7.0851	7.0864	7.1212	7.0837	7.0494	7.0716	7.0706	7.057	7.0511	7.0564	7.0531	7.0422	7.0476	7.0426
neg_3332	Isohelianol	metab_7683	-	HMDB0032851	473.4	neg	M+FA-H	C30H52O	8.8755	0.0111429	-	56.7	-0.746272	203570-12-1	-	-	-	-	-	-	Lipids and lipid-like molecules	Prenol lipids	Triterpenoids	4.4321	4.4211	4.3565	4.4068	4.3994	4.3104	4.3712	4.3416	4.4295	4.3786	4.3498	4.4087	4.3811	4.3506	4.3836	4.3851	4.3926
neg_3345	Stigmastentriol	metab_7696	-	HMDB0029607	491.374	neg	M+FA-H	C29H50O3	8.8308	0.0199933	-	50.1	-0.0521448	-	-	-	-	-	-	-	Lipids and lipid-like molecules	Steroids and steroid derivatives	Stigmastanes and derivatives	4.3693	4.3036	4.3539	4.3717	4.3472	4.3995	4.3639	4.3378	4.3843	4.3187	4.3923	4.2987	4.3656	4.3327	4.3176	4.335	4.3267
neg_3364	LysoPE(18:0/0:0)	metab_7714	-	HMDB0011130	462.299	neg	M-H2O-H	C23H48NO7P	8.7422	0.00677416	-	78.2	0.0740617	-	-	-	-	-	-	-	Lipids and lipid-like molecules	Glycerophospholipids	Glycerophosphoethanolamines	5.0482	5.0612	4.9882	5.0009	5.0441	5.0678	5.1275	4.8856	5.039	4.9445	4.9559	4.9963	5.0543	4.9656	4.9494	4.9543	4.9546
neg_3392	LPC(18:1)	metab_7742	C04230	-	520.341	neg	M-H	C26H52NO7P	8.6748	0.00635283	50.6	-	-0.600885	-	Lipids	Phospholipids	map00564;map05231	Glycerophospholipid metabolism; Choline metabolism in cancer	Metabolism;Human Diseases	Lipid metabolism;Cancer: overview	-	-	-	4.7699	4.7538	4.8139	4.7101	4.8797	4.8221	4.8917	4.8434	4.7915	4.7739	4.7528	4.8186	4.8079	4.7969	4.7722	4.7771	4.7725
neg_3397	LysoPC(P-18:0)	metab_7747	C04230	HMDB0013122	552.367	neg	M+FA-H	C26H54NO6P	8.6524	0.0118373	-	92.1	0.156314	-	Lipids	Phospholipids	map00564;map05231	Glycerophospholipid metabolism; Choline metabolism in cancer	Metabolism;Human Diseases	Lipid metabolism;Cancer: overview	Lipids and lipid-like molecules	Glycerophospholipids	Glycerophosphocholines	5.3262	5.321	5.3236	5.2337	5.3039	5.2568	5.3285	5.2306	5.2387	5.2065	5.1438	5.1997	5.119	5.1297	5.1918	5.2007	5.2008
neg_3421	1-arachidonoyl-2-hydroxy-sn-glycero-3-phosphate	metab_7771	-	-	457.236	neg	M-H	C23H39O7P	8.585	0.0206328	79	-	0.398414	-	-	-	-	-	-	-	-	-	-	3.9582	4.1206	4.2018	4.172	4.1882	4.2968	4.2048	4.3423	4.261	4.2777	4.1958	4.2331	4.2663	4.3142	4.182	4.2	4.191
neg_3425	PAz-PC	metab_7775	-	-	664.42	neg	M-H	C33H64NO10P	8.5625	0.00728029	68.6	-	0.520714	-	-	-	-	-	-	-	-	-	-	4.6896	4.3309	4.4609	5.0331	5.2345	5.2443	4.8973	4.2565	4.9039	4.34	4.9617	4.6226	5.0206	3.9334	4.8798	4.8847	4.8857
neg_3449	Koenimbine	metab_7799	-	HMDB0030210	292.131	neg	M-H	C19H19NO2	8.473	0.0136435	-	60.7	-9.66445	21087-98-9	-	-	-	-	-	-	Organoheterocyclic compounds	Indoles and derivatives	Carbazoles	3.9488	3.9394	3.7702	3.852	3.7767	3.8294	3.7764	3.4906	3.3982	3.4635	3.6784	3.6282	3.6033	3.7342	3.7822	3.7706	3.7747
neg_3452	LysoPE(20:1(11Z)/0:0)	metab_7802	-	HMDB0011512	528.309	neg	M+Na-2H	C25H50NO7P	8.4504	0.00853162	-	69.3	3.85538	-	-	-	-	-	-	-	Lipids and lipid-like molecules	Glycerophospholipids	Glycerophosphoethanolamines	4.2454	4.403	4.4654	4.3011	4.3685	4.3488	4.5046	4.4282	4.3186	4.2728	4.3767	4.4031	4.4209	4.3504	4.3535	4.3462	4.3503
neg_3464	Austroinulin	metab_7814	-	HMDB0036802	321.243	neg	M-H	C20H34O3	8.3841	0.0385449	-	69.5	-1.11167	62868-75-1	-	-	-	-	-	-	Lipids and lipid-like molecules	Prenol lipids	Diterpenoids	2.5892	3.3121	3.6134	3.5909	3.2353	3.6321	3.5395	3.7533	3.7558	3.7624	3.8487	3.4037	3.7137	3.9014	3.6793	3.6489	3.6527
neg_3474	LysoPE(22:1(13Z)/0:0)	metab_7824	-	HMDB0011521;LMGP02050068	556.34	neg	M+Na-2H	C27H54NO7P	8.3392	0.0917774	-	66.3	3.71142	-	-	-	-	-	-	-	Lipids and lipid-like molecules	Glycerophospholipids	Glycerophosphoethanolamines	3.6249	3.9534	3.8108	3.7572	3.6597	3.7014	3.7321	3.9147	4.0408	4.0336	3.9241	4.1395	4.1175	3.9276	3.8858	3.9575	3.8952
neg_3477	LPE(16:0)	metab_7827	-	-	452.278	neg	M-H	C21H44NO7P	8.3392	0.0082867	70.3	-	-0.282727	-	-	-	-	-	-	-	-	-	-	6.3384	6.2793	6.3443	6.3211	6.2974	6.4385	6.369	6.3664	6.2999	6.2869	6.2513	6.2985	6.2741	6.35	6.2822	6.28	6.287
neg_3483	Prostaglandin D1 Alcohol	metab_7833	-	-	339.254	neg	M-H	C20H36O4	8.295	0.025115	72.9	-	-1.19765	-	-	-	-	-	-	-	-	-	-	3.5316	3.7463	3.5353	3.641	3.752	3.3951	3.4495	3.6593	3.7386	3.5854	3.4886	3.4952	3.4176	3.5653	3.4976	3.4855	3.5073
neg_3486	Cyclopassifloic acid B	metab_7836	-	HMDB0038388	557.32	neg	M+K-2H	C31H52O6	8.2514	0.00308439	-	66.4	-8.88428	292167-35-2	-	-	-	-	-	-	Lipids and lipid-like molecules	Steroids and steroid derivatives	Cycloartanols and derivatives	5.9615	5.9078	5.8994	5.9286	5.9065	5.9127	5.9084	5.878	5.9318	5.9205	5.8939	5.8787	5.9055	5.8926	5.884	5.8867	5.8858
neg_3487	Ganoderiol I	metab_7837	-	HMDB0037778	537.331	neg	M+Cl	C31H50O5	8.2514	0.0225474	-	62.4	-8.34351	114567-49-6	-	-	-	-	-	-	Lipids and lipid-like molecules	Prenol lipids	Triterpenoids	4.7667	4.6079	4.6779	4.5082	4.7057	4.658	4.6328	4.639	4.6646	4.5226	4.5079	4.6258	4.5883	4.5384	4.5619	4.5813	4.5697
neg_3497	LysoPE(20:3(11Z,14Z,17Z)/0:0)	metab_7847	-	LMGP02050065;HMDB0011514	502.294	neg	M-H	C25H46NO7P	8.2073	0.00473128	-	68.7	-0.442393	-	-	-	-	-	-	-	Lipids and lipid-like molecules	Glycerophospholipids	Glycerophosphoethanolamines	5.536	5.6356	5.7092	5.6113	5.5513	5.6691	5.7381	5.8169	5.593	5.5801	5.6153	5.6405	5.5901	5.6218	5.6062	5.6039	5.608
neg_3506	Paricalcitol	metab_7856	C08127	LMST04030163;HMDB0015046	461.327	neg	M+FA-H	C27H44O3	8.1851	0.0177861	-	53.2	0.435313	131918-61-1	-	-	-	-	-	-	Lipids and lipid-like molecules	Steroids and steroid derivatives	Vitamin D and derivatives	4.0249	4.0902	4.0069	4.1618	3.9835	3.8356	4.0019	4.0283	4.1545	4.0882	3.94	4.0602	4.0662	4.0875	4.086	4.0969	4.101
neg_3535	FA(18:1(OH2))	metab_7885	-	-	313.238	neg	M-H	C18H34O4	8.0964	0.00740178	62.1	-	-0.496572	-	-	-	-	-	-	-	-	-	-	3.9106	4.0805	3.8711	4.0185	3.9959	3.7812	3.9418	3.813	3.9399	3.9597	3.9254	3.834	3.8458	3.8308	3.9054	3.8996	3.9001
neg_3547	LysoPE(0:0/20:1(11Z))	metab_7897	-	HMDB0011482;LMGP02050046	552.33	neg	M+FA-H	C25H50NO7P	8.03	0.010246	-	78.4	-0.926504	-	-	-	-	-	-	-	Lipids and lipid-like molecules	Glycerophospholipids	Glycerophosphoethanolamines	5.1554	5.1432	5.238	5.178	5.2087	5.1902	5.196	5.2867	5.2199	5.2244	5.1976	5.2614	5.2417	5.2447	5.1862	5.1773	5.1814
neg_3548	LysoPE(22:5(4Z,7Z,10Z,13Z,16Z)/0:0)	metab_7898	-	LMGP02050069;HMDB0011524	526.294	neg	M-H	C27H46NO7P	8.03	0.00472936	-	73.6	-0.436211	-	-	-	-	-	-	-	Lipids and lipid-like molecules	Glycerophospholipids	Glycerophosphoethanolamines	5.3666	5.6383	5.6865	5.6067	5.5009	5.6394	5.7564	5.6855	5.5371	5.4906	5.5628	5.6429	5.6465	5.611	5.5353	5.5337	5.5378
neg_3565	LPE(18:2)	metab_7915	-	-	476.278	neg	M-H	C23H44NO7P	7.9627	0.00504543	88.1	-	-0.636776	-	-	-	-	-	-	-	-	-	-	6.8223	6.852	6.8057	6.818	6.8724	6.8683	6.9062	6.7342	6.6866	6.7648	6.8511	6.7529	6.7021	6.8034	6.7896	6.7863	6.7905
neg_3566	Eriojaposide B	metab_7916	C17889	HMDB0038029	561.256	neg	M+FA-H	C25H40O11	7.9627	0.0167313	-	58.9	0.485037	351412-97-0	-	-	-	-	-	-	Lipids and lipid-like molecules	Fatty Acyls	Fatty acyl glycosides	5.1876	5.2053	5.1811	5.1801	5.2595	5.2608	5.2893	5.1358	5.0781	5.1637	5.2691	5.1413	5.0877	5.2041	5.1904	5.1812	5.1956
neg_3567	3-hydroxypentadecanoyl carnitine	metab_7917	-	HMDB0061641	438.262	neg	M+K-2H	C22H43NO5	7.9627	0.0856048	-	84.6	-1.20498	-	-	-	-	-	-	-	Lipids and lipid-like molecules	Fatty Acyls	Fatty acid esters	3.5206	3.3192	3.2934	3.7247	3.7188	3.7712	3.3259	3.8403	3.6887	3.6948	3.7765	3.5867	3.5852	3.6605	3.7905	3.7962	3.7274
neg_3575	Alpha-Hydroxy-tamoxifen-O-glucuronide	metab_7925	-	HMDB0060808	600.203	neg	M+K-2H	C32H37NO8	7.9184	0.0158702	-	63.9	4.62448	-	-	-	-	-	-	-	Phenylpropanoids and polyketides	Stilbenes	Stilbene glycosides	4.2195	4.3869	4.428	4.4247	4.3762	4.4734	4.513	4.5567	4.4742	4.4521	4.4868	4.4654	4.4262	4.4466	4.4427	4.4297	4.4324
neg_3576	LPE(18:1)	metab_7926	-	-	500.278	neg	M+Na-2H	C23H46NO7P	7.9184	0.00574419	75	-	4.74186	-	-	-	-	-	-	-	-	-	-	6.3973	6.5372	6.621	6.526	6.5195	6.6041	6.635	6.6945	6.6045	6.607	6.6427	6.6387	6.6022	6.6265	6.5648	6.5599	6.5633
neg_3580	CPA(18:2(9Z,12Z)/0:0)	metab_7930	-	HMDB0007007	415.225	neg	M-H	C21H37O6P	7.8968	0.010544	-	56.6	-1.07802	-	-	-	-	-	-	-	Lipids and lipid-like molecules	Fatty Acyls	Lineolic acids and derivatives	4.2919	4.3705	4.3538	4.2783	4.2781	4.2431	4.2767	4.2714	4.1795	4.302	4.2898	4.2649	4.2856	4.2496	4.2439	4.25	4.2528
neg_3581	Allylestrenol	metab_7931	C12811	LMST02030125;HMDB0015500	345.243	neg	M+FA-H	C21H32O	7.8968	0.0100363	-	70.5	-1.17767	432-60-0	-	-	-	-	-	-	Lipids and lipid-like molecules	Steroids and steroid derivatives	Estrane steroids	4.6989	4.7999	4.8095	4.6558	4.7339	4.7543	4.6373	4.3811	4.6585	4.5412	4.5424	4.7057	4.4826	4.3223	4.632	4.6247	4.6243
neg_3583	Hovenidulcigenin B	metab_7933	-	HMDB0041547	581.321	neg	M+Cl	C32H50O7	7.8751	0.0354941	-	52.6	-8.00945	182173-50-8	-	-	-	-	-	-	Lipids and lipid-like molecules	Prenol lipids	Terpene lactones	5.8433	5.8392	5.8319	5.8533	5.8481	5.8383	5.8267	5.767	5.799	5.818	5.8311	5.7941	5.7991	5.8244	5.812	5.8174	5.7882
neg_3594	LysoPE(22:6(4Z,7Z,10Z,13Z,16Z,19Z)/0:0)	metab_7944	-	HMDB0011526	524.278	neg	M-H	C27H44NO7P	7.8329	0.00642331	-	89	-0.691061	-	-	-	-	-	-	-	Lipids and lipid-like molecules	Glycerophospholipids	Glycerophosphoethanolamines	6.7326	6.8447	6.9075	6.8719	6.7663	6.885	6.9299	6.9826	6.8216	6.825	6.8334	6.8928	6.8332	6.8718	6.8199	6.8144	6.8181
neg_3602	Fructosamine	metab_7952	-	HMDB0002030	214.048	neg	M+Cl	C6H13NO5	7.8329	0.0146136	-	56.2	-5.82581	4429-04-3	-	-	-	-	-	-	Organic oxygen compounds	Organooxygen compounds	Carbohydrates and carbohydrate conjugates	4.1621	4.2632	4.2782	4.2504	4.2092	4.2658	4.2922	4.2671	4.1324	4.1767	4.2546	4.2432	4.2063	4.2337	4.2053	4.1934	4.1958
neg_3603	3,4-Methylenesebacic acid	metab_7953	-	HMDB0059729	207.102	neg	M-H2O-H	C12H18O4	7.8329	0.0138646	-	69.6	-4.27834	-	-	-	-	-	-	-	Lipids and lipid-like molecules	Fatty Acyls	Fatty acids and conjugates	4.2475	4.1662	4.1834	4.1244	4.2778	4.1612	4.1726	3.8657	4.2382	4.1728	4.179	4.1485	4.1492	3.9764	4.1424	4.1305	4.1347
neg_3610	LysoPC(20:4(5Z,8Z,11Z,14Z))	metab_7960	C04230	HMDB0010395	578.302	neg	M+Cl	C28H50NO7P	7.8113	0.00608293	-	83.3	0.0636168	-	Lipids	Phospholipids	map00564;map05231	Glycerophospholipid metabolism; Choline metabolism in cancer	Metabolism;Human Diseases	Lipid metabolism;Cancer: overview	Lipids and lipid-like molecules	Glycerophospholipids	Glycerophosphocholines	4.5396	4.5645	4.706	4.5694	4.6544	4.4654	4.5828	4.6534	4.7185	4.701	4.709	4.7546	4.7947	4.7405	4.6402	4.6452	4.6443
neg_3629	DL-Ornithino-L-alanine	metab_7979	-	HMDB0029448	656.357	neg	3M-H	C8H17N3O4	7.7237	0.0314035	-	59.5	-2.86302	25693-39-4	-	-	-	-	-	-	Organic acids and derivatives	Carboxylic acids and derivatives	Amino acids, peptides, and analogues	4.1903	4.2875	4.2917	4.1773	4.0662	4.2269	4.2434	4.3603	4.295	4.2422	4.3394	4.402	4.2805	4.1474	4.0916	4.0964	4.0705
neg_3635	15-deoxy-delta12,14-Prostaglandin J2-2-glycerol ester	metab_7985	-	HMDB0013656	411.215	neg	M+Na-2H	C23H34O5	7.7237	0.0094641	-	56.2	-0.690498	-	-	-	-	-	-	-	Lipids and lipid-like molecules	Fatty Acyls	Eicosanoids	4.7147	4.7695	4.8685	4.6531	4.8011	4.7136	4.5216	4.5071	4.725	4.6095	4.6034	4.7486	4.5256	4.429	4.6677	4.6595	4.6635
neg_3638	Alpha-Phenylcyclohexylglycolic acid	metab_7988	-	-	233.118	neg	M-H	C14H18O3	7.7237	0.0234282	50.6	-	-3.25087	-	-	-	-	-	-	-	-	-	-	3.7566	3.6419	3.7617	3.6476	3.8229	3.723	3.6379	3.4098	3.6409	3.6398	3.5093	3.4412	3.4374	2.9387	3.6009	3.5938	3.5808
neg_3639	(±)-Ibuprofen	metab_7989	-	-	205.122	neg	M-H	C13H18O2	7.7237	0.0271116	53.1	-	-4.47433	-	-	-	-	-	-	-	-	-	-	4.5882	4.6203	4.6651	4.5092	4.5922	4.5426	4.4324	4.2535	4.4663	4.3942	4.3149	4.4636	4.2944	4.1347	4.4661	4.4442	4.4479
neg_3662	(25R)-3beta-hydroxycholest-5-en-7-one-26-oate	metab_8012	-	HMDB0062613	429.301	neg	M-H	C27H42O4	7.6349	0.00623392	-	78.2	-0.856826	-	-	-	-	-	-	-	Lipids and lipid-like molecules	Steroids and steroid derivatives	Bile acids, alcohols and derivatives	4.6698	4.568	4.5304	4.5677	4.5342	4.7436	4.6373	4.4721	4.5279	4.5199	4.488	4.4393	4.5507	4.3841	4.5797	4.5807	4.5848
neg_3687	(25R)-3beta,4beta-dihydroxycholest-5-en-26-oate(1-)	metab_8036	-	HMDB0062794	453.301	neg	M+Na-2H	C27H44O4	7.5242	0.0493001	-	51.4	4.47682	-	-	-	-	-	-	-	Lipids and lipid-like molecules	Steroids and steroid derivatives	Bile acids, alcohols and derivatives	0.0245	0.0243	1.955	1.6597	1.0212	0.8852	0.1161	1.1275	2.4346	0.069	1.2746	0.5676	1.3312	2.1046	3.2174	3.2538	3.256
neg_3697	2-hydroxyhexadecanoic acid	metab_8046	-	HMDB0031057	271.228	neg	M-H	C16H32O3	7.5018	0.0226188	53.1	-	-0.731712	16452-51-0	-	-	-	-	-	-	Lipids and lipid-like molecules	Fatty Acyls	Fatty acids and conjugates	4.0782	3.9692	3.9567	4.2189	4.3894	4.4132	4.3262	3.7841	4.1546	4.0021	4.0994	4.041	3.9987	3.9998	4.1476	4.1623	4.1663
neg_3700	19-Hydroxycinnzeylanol 19-glucoside	metab_8049	-	HMDB0036856	583.24	neg	M+Na-2H	C26H42O13	7.4795	0.00542485	-	56.8	5.34194	-	-	-	-	-	-	-	Lipids and lipid-like molecules	Prenol lipids	Terpene glycosides	4.2574	4.2935	4.3767	4.3028	4.3588	4.4787	4.5338	4.5124	4.383	4.3509	4.5099	4.4469	4.4275	4.5093	4.3399	4.3397	4.3439
neg_3702	LPC(18:3)	metab_8051	C04230	-	562.315	neg	M+FA-H	C26H48NO7P	7.4795	0.00605206	91	-	-0.425615	-	Lipids	Phospholipids	map00564;map05231	Glycerophospholipid metabolism; Choline metabolism in cancer	Metabolism;Human Diseases	Lipid metabolism;Cancer: overview	-	-	-	5.7281	5.7701	5.8136	5.7618	5.74	5.7707	5.7912	5.741	5.6978	5.7127	5.7758	5.7906	5.7953	5.8002	5.7362	5.737	5.7411
neg_3705	Gamma-Tocotrienol	metab_8054	C14155	HMDB0012958;LMPR02020057	455.317	neg	M+FA-H	C28H42O2	7.4795	0.0140652	-	67.7	-0.324666	-	-	-	map01100;map00130	Metabolic pathways; Ubiquinone and other terpenoid-quinone biosynthesis	Metabolism;Metabolism	Global and overview maps;Metabolism of cofactors and vitamins	Lipids and lipid-like molecules	Prenol lipids	Quinone and hydroquinone lipids	4.5071	4.5394	4.3761	4.7289	4.4923	4.5071	4.4235	4.3022	4.5323	4.5876	4.3461	4.5907	4.2692	4.3838	4.5837	4.5885	4.5958
neg_3706	5,6-dehydro Arachidonic Acid	metab_8055	-	-	301.217	neg	M-H	C20H30O2	7.4795	0.0118959	61.7	-	-1.0238	-	-	-	-	-	-	-	-	-	-	4.7434	4.8225	4.8685	4.8053	4.8599	4.9139	4.9624	4.9516	4.8696	4.8006	4.9683	4.9657	4.9256	4.9645	4.8345	4.8418	4.8445
neg_3710	LysoPC(14:0/0:0)	metab_8059	-	HMDB0010379	512.299	neg	M+FA-H	C22H46NO7P	7.4349	0.00804417	-	80.1	-0.968147	20559-16-4	-	-	-	-	-	-	Lipids and lipid-like molecules	Glycerophospholipids	Glycerophosphocholines	5.1542	5.1418	5.2475	5.1931	5.144	5.1281	5.1952	5.2132	5.2114	5.1812	5.2234	5.2338	5.2561	5.2295	5.1619	5.1668	5.1687
neg_3729	Glucosylsphingosine	metab_8078	C03108	HMDB0000596	496.304	neg	M+Cl	C24H47NO7	7.3907	0.0143644	-	82.6	-0.353459	52050-17-6	-	-	-	-	-	-	Lipids and lipid-like molecules	Sphingolipids	Glycosphingolipids	3.8613	3.9727	3.7465	3.8033	3.8489	3.9316	3.857	3.5501	3.7138	3.5548	3.458	3.1968	3.4668	3.4008	3.6208	3.6328	3.6298
neg_3741	Glycochenodeoxycholic acid 3-glucuronide	metab_8090	C03033	LMST05010048;HMDB0002579	660.316	neg	M+Cl	C32H51NO11	7.3464	0.0430566	-	54.3	0.0110311	79254-98-1	-	-	map01100;map00040;map04976	Metabolic pathways; Pentose and glucuronate interconversions; Bile secretion	Metabolism;Metabolism;Organismal Systems	Global and overview maps;Carbohydrate metabolism;Digestive system	Lipids and lipid-like molecules	Steroids and steroid derivatives	Steroidal glycosides	3.9699	4.0988	4.1257	4.2193	3.9292	4.2053	4.2226	4.2615	4.2169	3.9813	4.3347	4.3394	4.2186	4.1765	4.1467	4.1721	4.1359
neg_3745	Aldosterone	metab_8094	C01780	LMST02030026;HMDB0000037	381.168	neg	M+Na-2H	C21H28O5	7.3241	0.0137575	-	58.4	-0.360509	52-39-1	Steroids;Hormones and transmitters	21-Carbon atoms;Steroid hormones	map01100;map00140;map04925;map04960	Metabolic pathways; Steroid hormone biosynthesis; Aldosterone synthesis and secretion; Aldosterone-regulated sodium reabsorption	Metabolism;Metabolism;Organismal Systems;Organismal Systems	Global and overview maps;Lipid metabolism;Endocrine system;Excretory system	Lipids and lipid-like molecules	Steroids and steroid derivatives	Hydroxysteroids	3.9253	3.7292	4.1484	4.3547	3.8715	3.5369	3.912	4.1185	3.8166	3.5382	3.9431	3.7967	4.0495	4.1308	3.9473	3.9522	3.9591
neg_3773	(3b,4b,11b,14b)-11-Ethoxy-3,4-epoxy-14-hydroxy-12-cyathen-15-al 14-xyloside	metab_8122	-	HMDB0034617	539.286	neg	M+FA-H	C27H42O8	7.1675	0.0245337	-	53.5	-0.596835	178120-49-5	-	-	-	-	-	-	Lipids and lipid-like molecules	Prenol lipids	Diterpenoids	3.252	3.4018	3.1678	3.3552	3.4144	3.1345	3.4153	3.3309	3.5307	3.4014	3.317	3.2274	3.2247	3.344	3.3751	3.3912	3.3954
neg_3807	Carnosic acid	metab_8156	C21818	HMDB0002358	331.191	neg	M-H	C20H28O4	7.0107	0.0311579	76.3	-	-0.766229	3650-09-7	-	-	-	-	-	-	Lipids and lipid-like molecules	Prenol lipids	Diterpenoids	3.2221	3.3583	3.2818	3.3247	3.3041	3.1794	3.2991	3.2438	3.2879	3.2728	3.2309	3.2881	3.2863	3.3252	3.2629	3.2871	3.286
neg_3824	5-Tetradecenoic acid	metab_8173	-	HMDB0000499	271.191	neg	M+FA-H	C14H26O2	6.9217	0.0133031	-	68.8	-0.546302	544-66-1	-	-	-	-	-	-	Lipids and lipid-like molecules	Fatty Acyls	Fatty acids and conjugates	3.4995	3.6472	3.5163	3.6482	3.6092	3.5759	3.6811	3.3561	3.5864	3.5749	3.5994	3.4098	3.4769	3.4138	3.5427	3.5535	3.5518
neg_3862	Lactaronecatorin A	metab_8211	-	HMDB0037529	249.149	neg	M-H	C15H22O3	6.6535	0.0193533	-	66.8	-2.143	62824-38-8	-	-	-	-	-	-	Lipids and lipid-like molecules	Prenol lipids	Terpene lactones	4.0154	4.0755	4.031	4.1244	4.0064	4.0398	4.0828	3.9634	3.9702	3.9949	4.0465	4.1186	4.0974	4.1111	4.0453	4.0502	4.0616
neg_3863	Janthitrem B	metab_8212	C20600	HMDB0030528	630.341	neg	M+FA-H	C37H47NO5	6.6311	0.0197992	-	61.1	-3.91039	73561-90-7	-	-	-	-	-	-	Organoheterocyclic compounds	Naphthopyrans	Not Available	3.9639	4.0242	4.0242	3.9592	3.9475	4.0798	3.9266	3.8214	3.9688	3.8361	3.8592	4.0901	3.9238	3.8799	3.8938	3.9062	3.9104
neg_3867	Isosakuranin	metab_8216	-	LMPK12140336;HMDB0029481	447.134	neg	M-H	C22H24O10	6.6087	0.0174631	-	56.2	9.99502	491-69-0	-	-	-	-	-	-	Phenylpropanoids and polyketides	Flavonoids	Flavonoid glycosides	3.0819	3.3904	3.4657	3.1945	3.4274	3.3676	3.386	5.6674	5.3631	5.6612	5.2183	4.8764	5.5056	5.4998	5.0641	5.0747	5.0789
neg_3900	2-Deoxybrassinolide	metab_8249	-	HMDB0041135	485.327	neg	M+Na-2H	C28H48O5	6.4537	0.0539047	-	75.6	4.89954	144071-55-6	-	-	-	-	-	-	Lipids and lipid-like molecules	Steroids and steroid derivatives	Steroid lactones	3.1836	3.3188	3.6868	3.9172	2.4563	3.0806	3.0797	2.9374	2.6778	2.2401	3.1707	3.1183	3.0277	3.1313	3.2462	3.2841	3.29
neg_3919	Sapidolide A	metab_8268	-	HMDB0041582	265.108	neg	M-H	C14H18O5	6.3423	0.0274821	-	50.3	-0.885486	182191-87-3	-	-	-	-	-	-	Organoheterocyclic compounds	Lactones	Gamma butyrolactones	3.8511	3.793	3.7399	3.885	3.7874	3.7925	3.8125	3.7908	3.6842	3.7452	3.7666	3.7613	3.7371	3.8235	3.7271	3.7455	3.7497
neg_3936	Thromboxane B3	metab_8285	-	LMFA03030006;HMDB0005099;LMFA03030016	349.202	neg	M-H2O-H	C20H32O6	6.2534	0.0217705	-	64.9	-0.562785	71953-80-5	-	-	-	-	-	-	Lipids and lipid-like molecules	Fatty Acyls	Eicosanoids	3.3368	3.201	3.4459	3.7225	3.3617	3.1607	3.2522	3.5771	3.4714	3.2764	3.2192	3.331	3.3692	3.3472	3.5045	3.5185	3.5226
neg_4026	3''-O-Caffeoylcosmosiin	metab_8375	-	HMDB0037345	593.13	neg	M-H	C30H26O13	5.6971	0.0254621	-	52.6	0.213344	79366-62-4	-	-	-	-	-	-	Phenylpropanoids and polyketides	Flavonoids	Flavonoid glycosides	4.3687	4.3541	4.3596	4.3595	4.3876	4.4139	4.4157	4.387	4.3993	4.4422	4.3982	4.345	4.4266	4.3873	4.3024	4.3193	4.3234
neg_4031	1b,3a,7b-Trihydroxy-5b-cholanoic acid	metab_8380	-	HMDB0013158	405.264	neg	M-H2O-H	C24H40O6	5.6749	0.00516893	-	74	-0.592052	-	-	-	-	-	-	-	Lipids and lipid-like molecules	Glycerophospholipids	Glycerophosphoglycerophosphates	2.2839	3.6831	3.0985	3.6143	3.3613	2.2765	2.3404	4.552	4.5619	4.2812	4.3976	3.7493	3.5852	3.0223	4.9129	4.9093	4.9135
neg_4047	2-Methoxyestrone	metab_8396	C05299	HMDB0000010;LMST02010033	345.17	neg	M+FA-H	C19H24O3	5.6086	0.0139564	-	75.8	-0.908292	362-08-3	-	-	map00140	Steroid hormone biosynthesis	Metabolism	Lipid metabolism	Lipids and lipid-like molecules	Steroids and steroid derivatives	Estrane steroids	3.9461	4.0357	4.0745	4.0899	4.1299	4.0002	3.8986	4.3851	4.1448	4.0398	4.0303	4.0103	4.1528	4.0503	4.0595	4.057	4.0685
neg_4050	Talaromycin A	metab_8399	-	HMDB0030143	251.128	neg	M+Na-2H	C12H22O4	5.6086	0.0148405	-	60.1	8.39015	83720-10-9	-	-	-	-	-	-	Organic oxygen compounds	Organooxygen compounds	Ethers	4.0032	3.8878	3.9638	4.0571	3.8293	3.9443	3.9608	3.8514	3.843	3.8875	3.7719	3.8744	3.7913	3.853	3.8354	3.8439	3.8481
neg_4064	Hydroxypelenolide	metab_8413	-	HMDB0036663	273.15	neg	M+Na-2H	C15H24O3	5.4975	0.0192333	-	55.5	9.16059	17909-94-3	-	-	-	-	-	-	Lipids and lipid-like molecules	Prenol lipids	Terpene lactones	3.2458	3.3008	3.5209	3.6635	3.2899	3.3365	3.5423	3.7464	3.4912	3.4446	3.3719	3.5759	3.502	3.5924	3.4549	3.467	3.471
neg_4085	TetraHCA	metab_8434	-	HMDB0062534	487.306	neg	M+Na-2H	C27H46O6	5.3643	0.0419583	-	54.4	4.74912	-	-	-	-	-	-	-	Lipids and lipid-like molecules	Steroids and steroid derivatives	Bile acids, alcohols and derivatives	3.1628	3.2478	3.1088	3.5499	3.1639	2.8876	3.1934	3.7204	3.6062	3.2739	3.4446	3.4498	3.1403	3.474	3.5909	3.5992	3.6255
neg_4090	Phenethyl rutinoside	metab_8439	-	HMDB0032622	429.176	neg	M-H	C20H30O10	5.3422	0.0410296	-	69.7	-0.726828	88510-08-1	-	-	-	-	-	-	Organic oxygen compounds	Organooxygen compounds	Carbohydrates and carbohydrate conjugates	3.4405	3.4799	3.6328	3.4101	3.4078	3.1795	3.5414	3.557	3.4917	3.3348	3.3432	3.4909	3.4949	3.4588	3.3763	3.4066	3.4083
neg_4109	3-Hydroxyisovalerylcarnitine	metab_8458	-	LMFA07070041;HMDB0061189	569.333	neg	2M+FA-H	C12H24NO5+	5.2095	0.0464711	-	82.4	7.27802	-	-	-	-	-	-	-	Lipids and lipid-like molecules	Fatty Acyls	Fatty acid esters	2.6437	2.6635	2.0139	2.1046	2.0504	2.0366	2.0274	3.6968	3.4942	3.1226	3.2345	3.231	3.0575	3.0494	3.1784	3.1833	3.2151
neg_4126	MG(0:0/14:1(9Z)/0:0)	metab_8475	-	HMDB0011531	345.228	neg	M+FA-H	C17H32O4	5.099	0.0510714	-	58	-0.830185	-	-	-	-	-	-	-	Lipids and lipid-like molecules	Glycerolipids	Monoradylglycerols	3.413	3.5112	3.4527	3.5317	3.6315	3.4915	3.5746	3.5428	3.3548	3.4154	3.4843	3.2429	3.5273	3.5245	3.9124	3.9503	3.9524
neg_4129	N-Acetylserotonin	metab_8478	C00978	HMDB0001238	481.208	neg	2M+FA-H	C12H14N2O2	5.0548	0.0567614	-	56	-3.62091	1210-83-9	-	-	map01100;map00380	Metabolic pathways; Tryptophan metabolism	Metabolism;Metabolism	Global and overview maps;Amino acid metabolism	Organoheterocyclic compounds	Indoles and derivatives	Hydroxyindoles	3.2166	3.1754	3.201	3.5196	3.1396	3.0938	3.2879	3.4129	3.2248	3.3916	3.0513	3.4395	3.3887	3.3264	3.5876	3.6335	3.5967
neg_4157	PSOROMIC ACID	metab_8506	-	-	357.061	neg	M-H	C18H14O8	4.8775	0.0151456	52.4	-	-0.481116	-	-	-	-	-	-	-	-	-	-	4.0162	3.972	3.9485	3.977	4.002	3.9567	4.0058	4.0216	4.0303	4.0533	3.9969	3.9722	4.0062	4.0204	3.9378	3.9359	3.948
neg_4199	5,7-dihydroxy-2-(4-hydroxyphenyl)-8-(3,4,5-trihydroxyoxan-2-yl)-4H-chromen-4-one	metab_8548	-	HMDB0127225	401.088	neg	M-H	C20H18O9	4.7225	0.00662265	-	69	-0.498119	-	-	-	-	-	-	-	Phenylpropanoids and polyketides	Flavonoids	Flavonoid glycosides	4.7879	4.8134	4.7985	4.8364	4.8376	4.809	4.8275	4.861	4.8861	4.9007	4.8242	4.806	4.8726	4.8751	4.802	4.8069	4.8019
neg_4205	5-Methoxyindoleacetate	metab_8554	C05660	HMDB0004096	614.208	neg	3M-H	C11H11NO3	4.7004	0.0185453	-	50.4	-9.70898	3471-31-6	-	-	map00380	Tryptophan metabolism	Metabolism	Amino acid metabolism	Organoheterocyclic compounds	Indoles and derivatives	Indolyl carboxylic acids and derivatives	2.163	2.4048	2.2444	2.1698	2.6456	3.1798	2.2304	2.1312	2.7761	2.218	2.1467	2.4947	2.7809	2.1234	4.1973	4.202	4.1862
neg_4216	Isosakuranetin	metab_8565	C05334	LMPK12140355	285.077	neg	M-H	C16H14O5	4.6566	0.0786168	55.2	-	-0.506736	-	-	-	-	-	-	-	-	-	-	1.7241	1.7198	3.3266	2.6176	2.2988	2.75	2.8452	2.4986	2.9977	2.8253	2.7921	1.7628	1.9171	1.685	2.5053	2.5057	2.5633
neg_4229	9,15-dioxo-11R-hydroxy-2,3,4,5-tetranor-prostan-1,20-dioic acid	metab_8578	-	-	327.145	neg	M-H	C16H24O7	4.5464	0.0532836	55.9	-	-0.587857	-	-	-	-	-	-	-	-	-	-	3.512	2.7249	2.8332	3.2738	3.2891	3.1702	3.058	2.9146	2.8266	2.8776	2.9232	2.6842	2.8086	2.6685	2.9354	2.9335	2.9739
neg_4243	Cynaratriol	metab_8592	-	HMDB0034983	281.139	neg	M-H	C15H22O5	4.4799	0.0155108	-	53.9	-0.886148	70894-20-1	-	-	-	-	-	-	Lipids and lipid-like molecules	Prenol lipids	Terpene lactones	4.0621	4.0735	3.9369	4.0978	3.9022	3.8478	4.0047	3.9607	4.0404	3.9921	3.9848	4.0526	3.8603	4.0316	3.95	3.9548	3.9632
neg_4246	6-Dehydrotestosterone glucuronide	metab_8595	C03033	HMDB0010337	507.223	neg	M+FA-H	C25H34O8	4.4134	0.0127371	-	53.8	-0.801089	-	-	-	map01100;map00040;map04976	Metabolic pathways; Pentose and glucuronate interconversions; Bile secretion	Metabolism;Metabolism;Organismal Systems	Global and overview maps;Carbohydrate metabolism;Digestive system	Organoheterocyclic compounds	Diazines	Pyrimidines and pyrimidine derivatives	3.8855	4.0151	4.387	4.6154	4.1209	3.3246	3.8291	4.6186	3.9401	3.7535	3.8156	4.0495	4.1941	4.0091	4.1018	4.1087	4.1128
neg_4262	N-[(3a,5b,7b)-7-hydroxy-24-oxo-3-(sulfooxy)cholan-24-yl]-Glycine	metab_8611	-	HMDB0002409	510.253	neg	M-H2O-H	C26H43NO8S	4.2366	0.0430921	-	72.4	-0.96616	133429-88-6	-	-	-	-	-	-	Lipids and lipid-like molecules	Steroids and steroid derivatives	Bile acids, alcohols and derivatives	1.9764	2.3346	2.0626	2.9887	2.5686	2.3022	2.3126	2.7844	2.4376	1.966	2.2366	2.7835	2.7729	1.9369	3.7206	3.736	3.7577
neg_4291	P-Salicylic acid	metab_8640	C00156	-	137.023	neg	M-H	C7H6O3	3.905	0.0229363	73.6	-	-9.36722	-	-	-	map01100;map00130;map00790	Metabolic pathways; Ubiquinone and other terpenoid-quinone biosynthesis; Folate biosynthesis	Metabolism;Metabolism;Metabolism	Global and overview maps;Metabolism of cofactors and vitamins;Metabolism of cofactors and vitamins	-	-	-	3.6551	3.6004	3.514	3.629	3.513	3.4852	3.6089	3.112	3.1168	3.4232	3.3573	3.1306	3.3472	3.3181	3.379	3.3954	3.3972
neg_4308	4-Nitrophenol	metab_8657	C00870;C06813	HMDB0001232;HMDB0062627	138.018	neg	M-H	C6H5NO3	3.774	0.0152767	88.4	-	-9.27948	100-02-7	-	-	-	-	-	-	Benzenoids	Phenols	Nitrophenols	3.7088	3.6183	3.6105	3.6873	3.8531	3.932	3.6604	3.6453	3.7482	3.7118	3.7609	3.6566	3.7334	3.5688	3.6999	3.7128	3.7091
neg_4311	Glucosyl (E)-2,6-Dimethyl-2,5-heptadienoate	metab_8660	-	HMDB0035136	297.134	neg	M-H2O-H	C15H24O7	3.7519	0.0105641	-	73.8	-0.977477	261949-43-3	-	-	-	-	-	-	Organic oxygen compounds	Organooxygen compounds	Carbohydrates and carbohydrate conjugates	3.9442	3.9398	3.9139	3.9511	3.9348	3.9367	3.9274	4.9498	4.4777	4.9026	4.3313	3.9004	4.7379	4.6969	4.3069	4.3098	4.3159
neg_4316	Apigenin 7-sulfate	metab_8665	-	LMPK12110431;HMDB0037851	349.002	neg	M-H	C15H10O8S	3.7081	0.0201202	-	60.5	-0.663035	56857-56-8	-	-	-	-	-	-	Phenylpropanoids and polyketides	Flavonoids	Flavones	3.9595	4.0213	3.8313	3.9652	3.9538	3.9357	3.9867	3.6466	3.6619	3.6003	3.7773	3.7507	3.5349	3.8569	3.8964	3.9118	3.9114
neg_4341	Hydroxytyrosol 1-O-glucoside	metab_8690	-	HMDB0041024	297.098	neg	M-H2O-H	C14H20O8	3.5541	0.019071	-	57.1	-0.890457	76873-99-9	-	-	-	-	-	-	Organic oxygen compounds	Organooxygen compounds	Carbohydrates and carbohydrate conjugates	3.1824	3.232	3.1839	3.9415	3.4055	3.1749	4.0875	3.2433	3.3778	3.8335	3.971	3.6827	3.937	3.8426	3.6186	3.6303	3.6346
neg_4353	6b-Hydroxy-8a-methoxy-7(11)-eremophilen-12,8-olide	metab_8702	-	HMDB0036979	315.135	neg	M+Cl	C16H24O4	3.4443	0.0562548	-	57.6	-6.62742	58848-45-6	-	-	-	-	-	-	Lipids and lipid-like molecules	Prenol lipids	Terpene lactones	2.6916	3.2983	3.7485	3.0833	3.3253	3.2387	3.3095	3.0957	3.1359	3.1314	2.9467	2.9686	2.8019	2.8593	3.1557	3.1606	3.1996
neg_4355	Avenanthramide 2s	metab_8704	-	HMDB0029286	396.051	neg	M+K-2H	C18H17NO7	3.4222	0.0170099	-	54	4.9793	-	-	-	-	-	-	-	Phenylpropanoids and polyketides	Cinnamic acids and derivatives	Hydroxycinnamic acids and derivatives	3.3634	3.3589	3.333	3.3703	3.354	3.3559	3.3466	4.3815	3.9282	4.3644	3.8189	3.3196	4.1861	4.1834	3.7351	3.74	3.7495
neg_4360	10-Hydroxy-8-nor-2-fenchanone glucoside	metab_8709	-	HMDB0033643	297.134	neg	M-H2O-H	C15H24O7	3.4002	0.0116397	-	77	-0.961033	240495-82-3	-	-	-	-	-	-	Lipids and lipid-like molecules	Prenol lipids	Terpene glycosides	1.764	1.7597	1.7342	1.7708	1.7548	1.7567	1.7476	5.6904	5.2244	5.6484	5.0736	4.7039	5.4523	5.4621	5.0406	5.0466	5.0507
neg_4366	Notoginsenoside K	metab_8715	-	HMDB0035493	945.552	neg	M-H	C48H82O18	3.3561	0.0369759	-	94.1	9.69821	259795-16-9	-	-	-	-	-	-	Lipids and lipid-like molecules	Prenol lipids	Triterpenoids	3.5707	3.902	4.0991	3.8243	3.9758	4.1565	3.8899	3.9507	3.7797	3.8317	3.8221	4.0135	3.8005	3.9977	3.8771	3.8558	3.8875
neg_4382	[3-(3-hydroxy-4-oxo-4H-chromen-2-yl)phenyl]oxidanesulfonic acid	metab_8731	-	HMDB0134560	333.007	neg	M-H	C15H10O7S	3.2019	0.00561795	-	63.1	-0.654381	-	-	-	-	-	-	-	Phenylpropanoids and polyketides	Flavonoids	Flavones	4.1707	4.1958	3.9632	4.124	4.0772	4.0765	4.1093	3.8228	3.6477	3.7558	3.8929	3.8641	3.8746	4.0687	3.9997	4.0046	4.0024
neg_4393	Indoleacetaldehyde	metab_8742	C00637	HMDB0001190	158.06	neg	M-H	C10H9NO	3.1357	0.00537248	-	61	-7.38802	2591-98-2	-	-	map01100;map00380	Metabolic pathways; Tryptophan metabolism	Metabolism;Metabolism	Global and overview maps;Amino acid metabolism	Organoheterocyclic compounds	Indoles and derivatives	Indoles	4.58	4.4625	4.3156	4.4985	4.3451	4.3719	4.3713	4.1517	4.239	4.2386	4.2432	4.1559	4.1581	4.2379	4.2991	4.2951	4.2993
neg_4401	N-Acetyl-DL-tryptophan	metab_8750	-	-	245.093	neg	M-H	C13H14N2O3	3.0915	0.00701997	72	-	-2.10169	-	-	-	-	-	-	-	-	-	-	4.2554	4.2569	3.993	4.1384	4.0403	4.1969	4.1349	4.0818	4.0837	4.0796	4.0516	3.9601	4.0144	4.0237	4.0836	4.0885	4.0891
neg_4416	N-Methoxyspirobrassinol methyl ether	metab_8765	-	HMDB0041059	341.063	neg	M+FA-H	C13H16N2O2S2	2.9371	0.112333	-	59	-1.40873	113866-41-4	-	-	-	-	-	-	Organoheterocyclic compounds	Indoles and derivatives	Not Available	3.0171	3.1277	2.8127	2.9993	2.8061	2.8912	2.8938	3.0326	3.0461	2.9025	3.0167	3.3059	3.1371	3.0527	2.8017	2.8076	2.8865
neg_4433	Acetyl-DL-Leucine	metab_8782	C02710	-	172.097	neg	M-H	C8H15NO3	2.828	0.0247746	63.6	-	-6.7455	-	-	-	-	-	-	-	-	-	-	4.169	4.029	3.811	3.9066	3.9916	4.0232	3.9068	3.9761	3.7657	3.7399	3.8098	3.781	3.6372	3.7898	3.8524	3.8689	3.8728
neg_4491	5-Hydroxyindoleacetic acid	metab_8840	C05635	HMDB0000763	190.05	neg	M-H	C10H9NO3	2.5185	0.0198295	78.7	-	-5.1384	54-16-0	-	-	map01100;map04726;map00380	Metabolic pathways; Serotonergic synapse; Tryptophan metabolism	Metabolism;Organismal Systems;Metabolism	Global and overview maps;Nervous system;Amino acid metabolism	Organoheterocyclic compounds	Indoles and derivatives	Indolyl carboxylic acids and derivatives	3.6253	3.6506	3.4697	3.5722	3.4203	3.5053	3.3906	3.455	3.3852	3.3346	3.3039	3.3823	3.2604	3.2857	3.4018	3.4068	3.39
neg_4532	Myo-inositol 1-phosphate	metab_8881	C04006;C01177	HMDB0000213	296.98	neg	M+K-2H	C6H13O9P	2.3204	0.00964372	-	57.6	4.67713	573-35-3	-	-	map01100;map04070;map02010;map00562	Metabolic pathways; Phosphatidylinositol signaling system; ABC transporters; Inositol phosphate metabolism	Metabolism;Environmental Information Processing;Environmental Information Processing;Metabolism	Global and overview maps;Signal transduction;Membrane transport;Carbohydrate metabolism	Organic oxygen compounds	Organooxygen compounds	Alcohols and polyols	4.18	4.2187	4.0947	4.1599	4.1404	4.0082	4.0246	4.0604	4.0679	4.102	4.0178	3.968	4.0778	4.0024	4.0515	4.0431	4.0474
neg_4539	Indoxylsulfuric acid	metab_8888	-	-	212.001	neg	M-H	C8H7NO4S	2.2985	0.00627351	94.6	-	-4.09388	-	-	-	-	-	-	-	-	-	-	5.9559	6.0238	5.8462	5.9654	5.8808	5.6936	5.7136	5.7927	5.8607	5.8331	5.6837	5.7381	5.7435	5.8436	5.8169	5.8117	5.8159
neg_4559	Atrolactic acid	metab_8908	C05584	-	165.054	neg	M-H	C9H10O3	2.2767	0.0150418	68.7	-	-7.55442	-	-	-	map01100;map00350	Metabolic pathways; Tyrosine metabolism	Metabolism;Metabolism	Global and overview maps;Amino acid metabolism	-	-	-	4.5254	4.3405	4.0775	4.4829	4.2976	4.5984	4.5206	4.1201	4.2238	4.4893	4.3523	4.2748	4.4041	4.1677	4.3546	4.342	4.3454
neg_4622	N-(1-Deoxy-1-fructosyl)leucine	metab_8970	-	HMDB0037840	274.129	neg	M-H2O-H	C12H23NO7	2.0564	0.0721431	-	64.7	-0.605421	34393-18-5	-	-	-	-	-	-	Organic acids and derivatives	Carboxylic acids and derivatives	Amino acids, peptides, and analogues	3.5942	2.6838	2.6553	3.1173	2.6546	2.7038	2.5079	3.0849	2.7575	3.1655	2.9067	3.3649	2.4641	2.9288	2.9656	2.971	3.0213
neg_4633	L-Phenylalanine	metab_8981	C00079	HMDB0000159	164.07	neg	M-H	C9H11NO2	2.0122	0.0188767	62.9	-	-7.50543	63-91-2	Peptides	Amino acids	map01100;map04978;map01210;map02010;map01230;map00360;map04974;map00970;map00400;map05230	Metabolic pathways; Mineral absorption; 2-Oxocarboxylic acid metabolism; ABC transporters; Biosynthesis of amino acids; Phenylalanine metabolism; Protein digestion and absorption; Aminoacyl-tRNA biosynthesis; Phenylalanine, tyrosine and tryptophan biosynthesis; Central carbon metabolism in cancer	Metabolism;Organismal Systems;Metabolism;Environmental Information Processing;Metabolism;Metabolism;Organismal Systems;Genetic Information Processing;Metabolism;Human Diseases	Global and overview maps;Digestive system;Global and overview maps;Membrane transport;Global and overview maps;Amino acid metabolism;Digestive system;Translation;Amino acid metabolism;Cancer: overview	Organic acids and derivatives	Carboxylic acids and derivatives	Amino acids, peptides, and analogues	4.0357	3.9887	3.8218	3.993	3.9418	3.9494	3.88	3.7915	3.7675	3.7939	3.9077	3.7863	3.7498	3.8904	3.8402	3.8328	3.8492
neg_4635	Glutathione	metab_8983	C02471;C00051	HMDB0000125	306.076	neg	M-H	C10H17N3O6S	1.9903	0.0252593	69.2	-	-1.00008	70-18-8	-;Vitamins and Cofactors	-;Cofactors	map01100;map00480;map00270;map02010;map04976;map04918;map04216	Metabolic pathways; Glutathione metabolism; Cysteine and methionine metabolism; ABC transporters; Bile secretion; Thyroid hormone synthesis; Ferroptosis	Metabolism;Metabolism;Metabolism;Environmental Information Processing;Organismal Systems;Organismal Systems;Cellular Processes	Global and overview maps;Metabolism of other amino acids;Amino acid metabolism;Membrane transport;Digestive system;Endocrine system;Cell growth and death	Organic acids and derivatives	Carboxylic acids and derivatives	Amino acids, peptides, and analogues	3.7624	3.61	3.4418	3.4835	3.5182	3.483	3.3855	3.6401	3.4256	3.5324	3.7032	3.5305	3.5075	3.4025	3.4689	3.4738	3.4897
neg_4638	Pyrocatechol sulfate	metab_8986	-	HMDB0059724	188.985	neg	M-H	C6H6O5S	1.9683	0.0115756	-	52.2	-5.26917	4918-96-1	-	-	-	-	-	-	Organic acids and derivatives	Organic sulfuric acids and derivatives	Arylsulfates	5.0388	4.9162	4.837	4.9151	4.8888	4.7907	4.8586	4.4007	4.5249	4.664	4.491	4.1984	4.4865	4.5648	4.6891	4.6975	4.6981
neg_4675	3-(5-Methyl-2-furyl)prop-2-enal	metab_9021	-	HMDB0032400	135.044	neg	M-H	C8H8O2	1.8361	0.024518	-	55.9	-9.65425	5555-90-8	-	-	-	-	-	-	Organoheterocyclic compounds	Heteroaromatic compounds	Not Available	4.2106	4.097	3.8994	4.0728	3.9375	4.0564	3.94	3.936	3.9863	3.9788	4.0408	3.8825	3.8244	3.8391	3.9345	3.9507	3.9547
neg_4742	12-Oxo-2,3-dinor-10,15-phytodienoic acid	metab_9088	-	HMDB0032090	285.145	neg	M+Na-2H	C16H24O3	1.7067	0.112904	-	54.4	-6.86957	197247-23-7	-	-	-	-	-	-	Lipids and lipid-like molecules	Fatty Acyls	Eicosanoids	3.8983	3.727	3.5816	3.6895	3.5752	3.6409	3.5451	3.0634	3.2178	3.3611	3.4527	3.1804	3.2922	3.4601	3.4788	3.4835	3.3932
neg_4883	Inosine	metab_9229	C00294	HMDB0000195	267.073	neg	M-H	C10H12N4O5	1.091	0.0117266	84.6	-	-0.794077	58-63-9	-	-	map01100;map02010;map00230	Metabolic pathways; ABC transporters; Purine metabolism	Metabolism;Environmental Information Processing;Metabolism	Global and overview maps;Membrane transport;Nucleotide metabolism	Nucleosides, nucleotides, and analogues	Purine nucleosides	Not Available	2.3496	3.8975	5.6319	2.8008	4.5072	3.137	3.0559	3.191	5.2858	5.4314	5.1681	4.3838	4.919	5.0453	4.9017	4.9021	4.9107
neg_5074	N-Acetylglucosamine 6-sulfate	metab_9420	C04132	HMDB0000814	300.039	neg	M-H	C8H15NO9S	0.6409	0.00430866	-	65.1	-1.03399	10356-99-7	-	-	-	-	-	-	Organic oxygen compounds	Organooxygen compounds	Carbohydrates and carbohydrate conjugates	4.5832	4.5515	4.4058	4.5046	4.468	4.4956	4.4571	4.4704	4.462	4.49	4.4249	4.4639	4.4463	4.4246	4.4354	4.4321	4.4321
neg_5082	N2-Acetyl-L-ornithine	metab_9428	C00437	-	173.092	neg	M-H	C7H14N2O3	0.6409	0.018122	63	-	-6.73624	-	-	-	map01100;map01210;map00220;map01230	Metabolic pathways; 2-Oxocarboxylic acid metabolism; Arginine biosynthesis; Biosynthesis of amino acids	Metabolism;Metabolism;Metabolism;Metabolism	Global and overview maps;Global and overview maps;Amino acid metabolism;Global and overview maps	-	-	-	4.2308	4.2205	4.3683	4.1922	4.1163	4.1415	4.0907	4.007	3.868	3.9698	4.0156	3.9719	3.9706	4.0076	4.0905	4.0755	4.0792
