# Supplementary material for: Correlation Analysis of Gut Microbiota and Serum Metabolome With Porphyromonas gingivalis-Induced Metabolic Disorders
Source: Front Cell Infect Microbiol. 2022 Apr 7;12:858902. doi: 10.3389/fcimb.2022.858902 (PMC9022097; doi:10.3389/fcimb.2022.858902)
Supplement: Supplementary file 2 [file Table_2.xlsx]

## Sheet: 相关性结果表 correlation
Name	LysoPC(22:6(4Z,7Z,10Z,13Z,16Z,19Z))	LysoPC(20:4(8Z,11Z,14Z,17Z))	LysoPC(20:3(5Z,8Z,11Z))	Indole-3-acetamide	2-Aminoethylphosphocholate	LysoPC(24:1(15Z))	PC(15:0/22:6(4Z,7Z,10Z,13Z,16Z,19Z))	LysoPC(22:4(7Z,10Z,13Z,16Z))	Phenol	5-Hydroxy-L-tryptophan	L-Lysine	Trigonellinamide	5-Acetylamino-6-amino-3-methyluracil	Xanthurenic Acid	Bilirubin	Thyroxine	Calcitriol	Kynurenic acid	Histamine	Creatine	3-methyl pyruvic acid	Uric acid	Pantothenic Acid	LysoPC(22:5(4Z,7Z,10Z,13Z,16Z))	LysoPC(20:2(11Z,14Z))	Uridine	Guanosine	Gentisic acid	13(S)-HODE	LysoPC(P-18:1(9Z))	PC(16:0/20:4(5Z,8Z,11Z,14Z))	LysoPC(P-18:0)	LysoPC(20:4(5Z,8Z,11Z,14Z))	P-Salicylic acid	Indoleacetaldehyde	5-Hydroxyindoleacetic acid	L-Phenylalanine	Inosine	N2-Acetyl-L-ornithine
g__Lactobacillus	0.151648	0.16044	0.204396	-0.173626	0.371429	-0.142857	-0.103297	0.283516	-0.156044	-0.156044	0.0945055	-0.103297	-0.142857	-0.195604	-0.125275	0.107692	0.112088	-0.454945	-0.0417582	0.0197802	-0.0593407	0.125275	-0.261538	0.305495	0.0549451	-0.226374	0.12439	-0.112088	0.314286	0.0549451	0.217582	-0.00659341	0.38022	0.0153846	-0.0549451	-0.0505495	-0.2	0.472527	0.0021978
g__unclassified_f__Muribaculaceae	0.265934	0.279121	0.230769	-0.116484	-0.630769	-0.301099	-0.2	0.16044	-0.362637	-0.156044	-0.12967	0.257143	0.498901	-0.367033	0.230769	0.120879	-0.257143	-0.032967	-0.283516	0.221978	0.446154	-0.195604	-0.032967	0.107692	0.331868	0.446154	0.105614	-0.173626	-0.323077	-0.406593	0.147253	-0.358242	0.0153846	-0.6	-0.432967	-0.235165	-0.151648	-0.00659341	-0.402198
g__unclassified_f__Lachnospiraceae	-0.503297	-0.591209	-0.608791	0.243956	0.353846	0.652747	-0.0461538	-0.621978	0.692308	0.287912	0.441758	-0.459341	-0.591209	0.507692	-0.437363	-0.393407	0.389011	0.424176	0.103297	-0.52967	-0.393407	0.327473	0.41978	-0.578022	-0.542857	-0.38022	-0.391944	0.503297	0.358242	0.459341	-0.696703	0.516484	-0.512088	0.630769	0.520879	0.410989	0.327473	-0.406593	0.432967
g__unclassified_d__Bacteria	-0.604396	-0.67033	-0.657143	0.287912	0.226374	0.67033	0.0373626	-0.652747	0.626374	0.340659	0.512088	-0.49011	-0.621978	0.582418	-0.556044	-0.52967	0.454945	0.463736	0.191209	-0.630769	-0.481319	0.459341	0.534066	-0.630769	-0.56044	-0.261538	-0.481129	0.534066	0.415385	0.503297	-0.78022	0.613187	-0.582418	0.564835	0.512088	0.516484	0.345055	-0.375824	0.516484
g__Akkermansia	0.784615	0.872527	0.859341	-0.635165	-0.23956	-0.468132	0.472527	0.687912	-0.696703	-0.648352	-0.718681	0.503297	0.617582	-0.516484	0.665934	0.705495	-0.665934	-0.459341	-0.503297	0.863736	0.731868	-0.894505	-0.679121	0.745055	0.802198	0.582418	0.584396	-0.723077	-0.784615	-0.538462	0.789011	-0.507692	0.745055	-0.56044	-0.696703	-0.723077	-0.608791	0.331868	-0.56044
g__Bifidobacterium	0.586813	0.657143	0.701099	-0.6	-0.125275	-0.494505	0.182418	0.538462	-0.643956	-0.6	-0.446154	0.454945	0.485714	-0.371429	0.498901	0.547253	-0.340659	-0.410989	-0.349451	0.63956	0.476923	-0.556044	-0.525275	0.604396	0.586813	0.402198	0.288678	-0.626374	-0.494505	-0.261538	0.626374	-0.314286	0.556044	-0.428571	-0.512088	-0.446154	-0.520879	0.353846	-0.371429
g__Clostridium	-0.349451	-0.336264	-0.424176	0.230769	0.881319	0.437363	-0.0417582	-0.358242	0.578022	0.235165	0.389011	-0.459341	-0.643956	0.437363	-0.367033	-0.367033	0.331868	0.0989011	0.340659	-0.323077	-0.410989	0.120879	0.156044	-0.235165	-0.393407	-0.415385	-0.23235	0.301099	0.349451	0.336264	-0.353846	0.446154	-0.142857	0.762637	0.542857	0.27033	0.375824	-0.345055	0.635165
g__unclassified_o__Bacteroidales	0.441758	0.367033	0.323077	-0.27033	-0.551648	-0.402198	-0.164835	0.30989	-0.459341	-0.323077	-0.30989	0.2	0.613187	-0.525275	0.371429	0.437363	-0.472527	-0.226374	-0.450549	0.252747	0.542857	-0.265934	-0.142857	0.336264	0.397802	0.503297	0.23235	-0.30989	-0.375824	-0.432967	0.116484	-0.415385	0.213187	-0.692308	-0.402198	-0.301099	-0.279121	0.0549451	-0.520879
g__Muribaculum	0.494505	0.428571	0.415385	-0.349451	-0.714286	-0.358242	0.0285714	0.397802	-0.485714	-0.371429	-0.371429	0.367033	0.679121	-0.52967	0.410989	0.437363	-0.503297	-0.173626	-0.578022	0.406593	0.63956	-0.327473	-0.279121	0.301099	0.503297	0.516484	0.377862	-0.38022	-0.534066	-0.450549	0.296703	-0.468132	0.208791	-0.701099	-0.6	-0.384615	-0.441758	0.186813	-0.679121
g__unclassified_o__Clostridiales	-0.683516	-0.701099	-0.745055	0.472527	0.301099	0.525275	-0.0989011	-0.731868	0.775824	0.485714	0.406593	-0.472527	-0.687912	0.525275	-0.463736	-0.507692	0.384615	0.476923	0.393407	-0.643956	-0.556044	0.345055	0.503297	-0.692308	-0.648352	-0.349451	-0.38725	0.525275	0.428571	0.345055	-0.727473	0.415385	-0.591209	0.626374	0.643956	0.327473	0.503297	-0.41978	0.494505
g__Bacteroides	0.30989	0.235165	0.195604	-0.134066	-0.569231	-0.327473	-0.0241758	0.252747	-0.323077	-0.173626	-0.265934	0.0989011	0.498901	-0.410989	0.186813	0.252747	-0.459341	-0.116484	-0.340659	0.208791	0.459341	-0.208791	-0.151648	0.208791	0.318681	0.494505	0.335617	-0.274725	-0.340659	-0.459341	0.0813187	-0.410989	0.112088	-0.591209	-0.375824	-0.301099	-0.243956	0.0989011	-0.494505
g__Prevotella	0.701099	0.617582	0.586813	-0.503297	-0.358242	-0.393407	0.0285714	0.525275	-0.534066	-0.525275	-0.569231	0.226374	0.753846	-0.573626	0.538462	0.643956	-0.67033	-0.323077	-0.635165	0.626374	0.745055	-0.617582	-0.428571	0.582418	0.608791	0.617582	0.471741	-0.547253	-0.617582	-0.476923	0.353846	-0.494505	0.454945	-0.643956	-0.52967	-0.542857	-0.516484	0.0857143	-0.705495
g__Alistipes	-0.292308	-0.428571	-0.450549	0.0681319	-0.169231	-0.0021978	-0.476923	-0.375824	0.287912	0.0593407	0.252747	-0.173626	-0.0681319	0.010989	-0.142857	-0.103297	0.0989011	0.186813	-0.0901099	-0.437363	-0.116484	0.323077	0.305495	-0.406593	-0.301099	0.0725275	-0.241738	0.107692	0.164835	0.116484	-0.595604	0.0681319	-0.468132	0.0197802	0.230769	0.156044	0.0681319	-0.2	-0.0637363
g__unclassified_f__Clostridiaceae	-0.485714	-0.525275	-0.573626	0.41978	-0.0461538	0.397802	-0.213187	-0.525275	0.556044	0.432967	0.248352	-0.235165	-0.323077	0.248352	-0.235165	-0.384615	0.2	0.415385	0.173626	-0.494505	-0.305495	0.327473	0.52967	-0.626374	-0.424176	-0.142857	-0.307453	0.472527	0.252747	0.147253	-0.582418	0.169231	-0.56044	0.287912	0.345055	0.23956	0.349451	-0.437363	0.138462
g__Duncaniella	0.573626	0.6	0.56044	-0.318681	-0.665934	-0.424176	0.0417582	0.481319	-0.569231	-0.362637	-0.441758	0.406593	0.701099	-0.591209	0.485714	0.450549	-0.520879	-0.252747	-0.481319	0.56044	0.674725	-0.507692	-0.402198	0.446154	0.595604	0.507692	0.467047	-0.428571	-0.573626	-0.542857	0.516484	-0.538462	0.375824	-0.749451	-0.63956	-0.547253	-0.389011	0.243956	-0.657143
g__unclassified_f__Porphyromonadaceae	0.657143	0.679121	0.692308	-0.384615	-0.705495	-0.512088	0.178022	0.512088	-0.635165	-0.402198	-0.630769	0.485714	0.723077	-0.573626	0.534066	0.578022	-0.604396	-0.221978	-0.494505	0.683516	0.736264	-0.621978	-0.428571	0.472527	0.630769	0.49011	0.490517	-0.476923	-0.604396	-0.67033	0.621978	-0.70989	0.437363	-0.793407	-0.727473	-0.613187	-0.481319	0.314286	-0.762637
g__unclassified_p__Firmicutes	-0.424176	-0.49011	-0.538462	0.283516	0.556044	0.472527	0.182418	-0.472527	0.67033	0.301099	0.243956	-0.52967	-0.626374	0.485714	-0.432967	-0.30989	0.169231	0.292308	0.265934	-0.389011	-0.38022	0.116484	0.191209	-0.38022	-0.476923	-0.327473	-0.105614	0.30989	0.274725	0.243956	-0.520879	0.349451	-0.287912	0.674725	0.547253	0.217582	0.327473	-0.296703	0.463736
g__Eubacterium	-0.120879	-0.208791	-0.265934	-0.0461538	0.617582	0.393407	0.173626	-0.217582	0.485714	-0.010989	0.0681319	-0.358242	-0.441758	0.217582	-0.16044	0.0021978	-0.0153846	0.0241758	-0.0901099	-0.178022	-0.116484	-0.0813187	0.0197802	-0.156044	-0.208791	-0.191209	0.00704092	0.107692	0.0857143	0.164835	-0.353846	0.230769	-0.032967	0.547253	0.305495	0.032967	0.0153846	-0.221978	0.204396
g__unclassified_f__Ruminococcaceae	-0.0197802	-0.0857143	-0.0461538	-0.0285714	-0.204396	0.138462	0.243956	-0.217582	0.191209	-0.0153846	-0.204396	0.107692	0.0725275	0.230769	0.151648	0.164835	-0.0857143	0.406593	-0.0989011	0.156044	0.0769231	-0.243956	-0.0725275	-0.16044	-0.103297	-0.120879	0.0539803	0.0021978	-0.287912	0.0813187	-0.0197802	-0.010989	-0.204396	0.142857	0.0901099	-0.0505495	0.0285714	-0.156044	-0.0945055
g__Pseudoflavonifractor	-0.665934	-0.635165	-0.626374	0.410989	0.208791	0.49011	-0.156044	-0.665934	0.705495	0.463736	0.191209	-0.323077	-0.586813	0.410989	-0.261538	-0.415385	0.340659	0.432967	0.353846	-0.56044	-0.578022	0.296703	0.573626	-0.70989	-0.564835	-0.191209	-0.420108	0.463736	0.397802	0.362637	-0.661538	0.323077	-0.564835	0.52967	0.564835	0.169231	0.349451	-0.402198	0.243956
